# Supplementary material for: Spontaneously evolved progenitor niches escape Yap oncogene addiction in advanced pancreatic ductal adenocarcinomas
Source: Nat Commun. 2023 Mar 15;14:1443. doi: 10.1038/s41467-023-37147-y (PMC10017707; doi:10.1038/s41467-023-37147-y)
Supplement: Supplementary file 3 — Supplementary Software 1 [file 41467_2023_37147_MOESM3_ESM.zip]

Archive with 36 entries (35 files):
- Script/
- Script/14_TOBIAS_footprinting.sh
- __MACOSX/Script/._14_TOBIAS_footprinting.sh
- Script/.Rhistory
- Script/15_Call_Super_Enhancers_ROSE_mm10.sh
- __MACOSX/Script/._15_Call_Super_Enhancers_ROSE_mm10.sh
- Script/8_Clean_up_normalize_MasterTables.Rmd
- __MACOSX/Script/._8_Clean_up_normalize_MasterTables.Rmd
- Script/7_MultiBamComparisons.sh
- __MACOSX/Script/._7_MultiBamComparisons.sh
- Script/4_Recall_csaw_normalized_bw_bed.sh
- __MACOSX/Script/._4_Recall_csaw_normalized_bw_bed.sh
- Script/10_Overlap_all_antibodies_for_each_sample.sh
- __MACOSX/Script/._10_Overlap_all_antibodies_for_each_sample.sh
- Script/12_ComputeMatrix_Make_Peak_heatmap.sh
- __MACOSX/Script/._12_ComputeMatrix_Make_Peak_heatmap.sh
- Script/11_Compare_between_antibodies.Rmd
- __MACOSX/Script/._11_Compare_between_antibodies.Rmd
- Script/5_Make_merged_TagDir_bw_bed.sh
- __MACOSX/Script/._5_Make_merged_TagDir_bw_bed.sh
- Script/13_Homer_Motif_Enrichment.sh
- __MACOSX/Script/._13_Homer_Motif_Enrichment.sh
- Script/2_Homer_TagDir_Bw_Bed.sh
- __MACOSX/Script/._2_Homer_TagDir_Bw_Bed.sh
- Script/17_Human_Patients_Correlation.Rmd
- __MACOSX/Script/._17_Human_Patients_Correlation.Rmd
- Script/9_Differential_Analysis_YapDep.Rmd
- __MACOSX/Script/._9_Differential_Analysis_YapDep.Rmd
- Script/3_Identify_CSAW_Scaling_Factors.R
- __MACOSX/Script/._3_Identify_CSAW_Scaling_Factors.R
- Script/1_mouse_bowtie2_CN_modified_including_Trimming.sh
- __MACOSX/Script/._1_mouse_bowtie2_CN_modified_including_Trimming.sh
- Script/16_RNAseq.Rmd
- __MACOSX/Script/._16_RNAseq.Rmd
- Script/6_Filter_master_narrowpeaks_Find_overlaps_Make_master_tables.sh
- __MACOSX/Script/._6_Filter_master_narrowpeaks_Find_overlaps_Make_master_tables.sh
