# Supplementary material for: Spontaneously evolved progenitor niches escape Yap oncogene addiction in advanced pancreatic ductal adenocarcinomas
Source: Nat Commun. 2023 Mar 15;14:1443. doi: 10.1038/s41467-023-37147-y (PMC10017707; doi:10.1038/s41467-023-37147-y)
Supplement: Supplementary file 3 — Supplementary Software 1 [file 41467_2023_37147_MOESM3_ESM.zip › Script/14_TOBIAS_footprinting.sh]

 D#!/bin/env bash

export PATH="/etc/samba/smw248/user_homes/cy232/miniconda3/bin:$PATH"

basedir='/etc/samba/smw248/user_homes/cy232/cutntag/PDAC'
anno="$basedir"/2022MAR_sequencing_stat_filtered.txt
antibodies=$(echo "Sox2 Sox5 Twist2 cJun")
sample="5462"

  for i in $antibodies; do
echo $i  

cat $anno | gawk -F '\t' -v var=$i '{if(NR != 1 && $1 == var ) print $2"\t"$4 }' > tmp.txt
ID=$(cat tmp.txt | grep $sample | awk -F '\t' '{print $2}')
echo $ID

cat "$basedir"/"$ID"/"$ID".mm10.rp10m.narrowpeaks.txt | gawk '{if($1!~/^#/) print $2"\t"$3"\t"$4}' | sort -k1,1 -k2,2n > tmp.bed

# TOBIAS ATACorrect --bam "$basedir"/"$ID"/"$ID".mm10.filtered.bam \
# --genome /etc/samba/smw248/user_homes/cy232/genome/mm10_no_alt_analysis_set_ENCODE.fasta \
# --peaks tmp.bed \
# --blacklist /etc/samba/smw248/user_homes/smw248/cuttag_reference/BlacklistSequences/ENCFF547MET_mm10.bed \
# --outdir "$basedir"/TOBIAS/"$ID" --cores 15
# 
# TOBIAS FootprintScores --signal "$basedir"/TOBIAS/"$ID"/"$ID".mm10.filtered_corrected.bw \
#   --regions tmp.bed \
#   --output "$basedir"/TOBIAS/"$ID"/"$ID".mm10.filtered_footprints.bw \
#   --cores 15
#   

TOBIAS BINDetect --motifs /etc/samba/smw248/user_homes/cy232/genome/JASPAR_2022_matrix_clustering_vertebrates_CORE_cluster_root_motifs.tf \
  --signals "$basedir"/TOBIAS/"$ID"/"$ID".mm10.filtered_footprints.bw \
  --genome /etc/samba/smw248/user_homes/cy232/genome/mm10_no_alt_analysis_set_ENCODE.fasta \
  --peaks tmp.bed \
  --outdir "$basedir"/TOBIAS/"$ID"/BINDetect_single_output \
  --cond_names "$sample"_"$i" --cores 15

  
cd "$basedir"/TOBIAS/"$ID"/BINDetect_single_output
tmp=$(ls *_MA* -d) 

for t in $tmp 
  do
echo $t
TOBIAS PlotAggregate --TFBS "$t"/beds/"$t"_all.bed "$t"/beds/"$t"_"$sample"_"$i"_bound.bed "$t"/beds/"$t"_"$sample"_"$i"_unbound.bed \
  --signals "$basedir"/TOBIAS/"$ID"/"$ID".mm10.filtered_uncorrected.bw "$basedir"/TOBIAS/"$ID"/"$ID".mm10.filtered_expected.bw "$basedir"/TOBIAS/"$ID"/"$ID".mm10.filtered_corrected.bw \
  --output "$t"/"$t"_footprint.png --share_y sites --plot_boundaries
  done
  
  done

rm tmp.bed  
