# Supplementary material for: Spontaneously evolved progenitor niches escape Yap oncogene addiction in advanced pancreatic ductal adenocarcinomas
Source: Nat Commun. 2023 Mar 15;14:1443. doi: 10.1038/s41467-023-37147-y (PMC10017707; doi:10.1038/s41467-023-37147-y)
Supplement: Supplementary file 3 — Supplementary Software 1 [file 41467_2023_37147_MOESM3_ESM.zip › Script/15_Call_Super_Enhancers_ROSE_mm10.sh]

#!/bin/bash
#set -x


### Run in ROSE folder

dir="/etc/samba/smw248/user_homes/cy232/cutntag/PDAC"
anno="$dir"/2022MAR_sequencing_stat_filtered.txt
antibodies=(H3K27ac BRD4)

for i in "${antibodies[@]}"; do
tmp=$(cat $anno | gawk -F '\t' -v var=$i '{if(NR != 1 && $1 == var ) print $4}'  | tr '\r\n' ' ')

for s in $tmp; do

cat "$dir"/"$s"/"$s".mm10.csaw.narrowpeaks.txt | grep -v ^\# | grep .| cut -f 1-6  > tmp.bed
rm -rf "$dir"/ROSE/"$s"
mkdir "$dir"/ROSE/"$s"
mkdir "$dir"/ROSE/"$s"/gff
mkdir "$dir"/ROSE/"$s"/mappedGFF

gawk -F '\t' '{if(NR != 1) print $2"\t"$3"\t"$4"\t"$1"\t"$6"\t"$5"\t"}' tmp.bed | sort -k1,1 -k2,2n > "$dir"/ROSE/"$s"/"$s".mm10.csaw.sorted.bed

python ROSE_main.py -g MM10 -i "$dir"/ROSE/"$s"/"$s".mm10.csaw.sorted.bed -r "$dir"/"$s"/"$s".mm10.filtered.bam -o "$dir"/ROSE/"$s" -s 12500 -t 5000

rm tmp.bed

	done
done
