# Supplementary material for: Spontaneously evolved progenitor niches escape Yap oncogene addiction in advanced pancreatic ductal adenocarcinomas
Source: Nat Commun. 2023 Mar 15;14:1443. doi: 10.1038/s41467-023-37147-y (PMC10017707; doi:10.1038/s41467-023-37147-y)
Supplement: Supplementary file 3 — Supplementary Software 1 [file 41467_2023_37147_MOESM3_ESM.zip › Script/8_Clean_up_normalize_MasterTables.Rmd]

```{r clean up mastertables and add overlap with individual samples}

library(tidyr)

root <- "/etc/samba/smw248/user_homes/cy232/cutntag/PDAC/"
# Dir1 <- paste(root, "master_tables/Unfiltered", sep="")
# Dir2 <- paste(root,"Combined/tmp", sep="")
# Dir3 <- paste(root,"master_tables/Clean", sep="")

Dir1 <- paste(root, "MasterTables/Unfiltered", sep="")
Dir2 <- paste(root,"Combined/tmp", sep="")
Dir3 <- paste(root,"MasterTables/Clean", sep="")
if (!dir.exists(Dir3)){ dir.create(Dir3) }

initial <- "sm"
initial <- "cn"
filename <- "2022MAR_sequencing_stat_filtered.txt"
filename <- "Rescue_meta.txt"

annotation <- read.delim(paste(root, filename, sep=""), stringsAsFactors = FALSE)

files <- list.files(path=Dir1, full.names = TRUE)
details <- file.info(files)
# index <- grep("2022-01-17", details$ctime) # change the date
# files <- files[index]

for (f in files) {
  print (f)
  peaktype <- grep("peaks$", unlist(strsplit(f, "[.]")), value = TRUE)
  
  data <- read.delim(f, stringsAsFactors = FALSE)
  grep("[:.1-3:]", colnames(data), value = TRUE)
 
  # Trim long column names & remove useless columns
  name <- colnames(data)
  name[1] <- "PeakID"
  index <- grep(initial, name)
  name[index] <- substr(name[index], regexpr(initial, name[index]), regexpr(".TagDirectory", name[index])-1)
  colnames(data) <- name
  data <- data[,-(5:9)]
  data$Start <- data$Start -1  ##remove 1nt added by annotatepeak
  #print.data.frame(data[1:3,])
  
  # Get overlap info with individual samples
  bedfiles <- list.files(path=Dir2, pattern=peaktype, full.names = TRUE)
  
  for (s in grep(paste("^", initial, sep=""), colnames(data), value=TRUE)) {
    print (s)
    bedfile <- grep(paste(s, ".Overlap", sep=""), bedfiles, value=TRUE)
    bedfile <- grep(peaktype, bedfile, value=TRUE)
    bed <- read.delim(bedfile, header=FALSE, stringsAsFactors = FALSE)
    bed <- bed[, c(1:3, ncol(bed))]
    print(length(which(bed[, ncol(bed)]>0)))
    colnames(bed) <- c(colnames(data)[2:4], paste("Overlap", s, sep="_"))
    data <- left_join(data, bed, by=colnames(data)[2:4])
  }
  
  # Overwrite Master Tables
    write.table(data, gsub(Dir1, Dir3, f), quote = FALSE, col.names = TRUE, sep = '\t', row.names = FALSE)
  
  }

rm(data)  
rm(bed)

```


```{r make normalized MasterTables, inclue=TRUE}
library(edgeR)
library(rtracklayer)


root <- "/etc/samba/smw248/user_homes/cy232/cutntag/PDAC/"
dir <- paste(root,"MasterTables/Clean", sep="")

files <- list.files(path=dir, pattern="RAW", full.names = TRUE)

# annotation <- read.delim(paste(root, "2022MAR_sequencing_stat_filtered.txt", sep=""), stringsAsFactors = FALSE)


#### Function to apply SF to raw table
apply_SF <- function(df, samples, SF) {
  # Construct DGEList and apply SF to the original raw peaks
  dge <- DGEList(counts = df[, samples], norm.factors = SF)
  
  # Replace raw counts with normalized counts/write new filtered table
  nc <- data.frame(cpm(dge, normalized.lib.sizes=TRUE))
  df1 <- df
  df1[, samples] <- nc
  return(df1)
}

#############################################################################################
#### Make csaw-normalized Master Tables

#antibodies <- unique(annotation$Antibody[!is.na(annotation$csaw_SF)])
antibodies <- unique(annotation$Antibody[!is.na(annotation$CSAW_SF)])
for (antibody in antibodies) {
  print(antibody)
  # Identify samples and SFs from annotation table
  index <- which(annotation$Antibody==antibody)
  ID <- annotation[index, "ID"]
#  ID <- annotation[index, "ID1"]
#  SF <- annotation[index, "csaw_SF"]
  SF <- annotation[index, "CSAW_SF"]
  
  # read in RAW master table(s)
  files1 <- grep(antibody, files, value = TRUE)

  for (f in files1) {
    df <- read.delim(f, stringsAsFactors = FALSE) 
    
    # Apply CSAW SF to raw table using pre-defined function/write normalized table.
    df1 <- apply_SF(df, ID, SF)
    name <- gsub("RAW", "csaw.composition", f)
    
    write.table(df1, name, sep="\t", col.names = TRUE, row.names = FALSE, quote=FALSE)
  }
  
}


  
```

```{r  Unsupervised clustering of BAM files, include=TRUE }
library(dendsort)
library(dplyr)
library(pheatmap)
library(RColorBrewer)

col <- rev(colorRampPalette(brewer.pal(10, "RdYlBu"))(256))
dmethods <- c("euclidean","manhattan", "minkowski")
hmethods <- c("ward.D", "ward.D2", "mcquitty")
dir1 <- "/etc/samba/smw248/user_homes/cy232/cutntag/PDAC/Comparisons/Correlation"
dir2 <- "/etc/samba/smw248/user_homes/cy232/cutntag/PDAC/Comparisons/Correlation/heatmap"
# dir1 <- "/etc/samba/smw248/user_homes/cy232/cutntag/PDAC/Yap_Dependency/new/Corr_heatmap"
# dir2 <- "/etc/samba/smw248/user_homes/cy232/cutntag/PDAC/Yap_Dependency/new/Corr_heatmap/heatmap"

files_corr <- list.files(path=dir1, pattern = "correlation.txt", full.names = TRUE)
files_corr <- grep(".bam.", files_corr, value = TRUE)

#####################
# Prepare annotation table
annotation <- read.delim("/etc/samba/smw248/user_homes/cy232/cutntag/PDAC/202112_sequencing_stat.filtered.final.txt", stringsAsFactors = FALSE)
experimental <- read.delim("/etc/samba/smw248/user_homes/cy232/cutntag/PDAC/CellAnnotation.txt", stringsAsFactors = FALSE)
annotation <- inner_join(annotation, experimental, by="Sample") 
annotation1 <- annotation[!is.na(annotation$Yap_Dependency),]
# write.table(annotation1, "/etc/samba/smw248/user_homes/cy232/cutntag/PDAC/Yap_Dependency/Yap_Dependency_Samples_sequencing_stat.txt", quote = FALSE, col.names = TRUE, sep = '\t', row.names = FALSE)

antibodies <- unique(annotation$Antibody[!is.na(annotation$csaw_SF)])

for (antibody in antibodies) {
  # Subset annotation table
#  anno <- annotation[which(annotation$Antibody==antibody), c("Sample", "Differentiation", "PTF_Score", "Yap_Dependency", "Yap_Status", "Genotype")]
  anno <- annotation1[which(annotation1$Antibody==antibody), c("Sample", "Differentiation", "PTF_Score", "Yap_Dependency")]
  row.names(anno) <- anno$Sample
  anno$Sample <- NULL
  anno$Yap_Dependency <- -(anno$Yap_Dependency)
  
  # Make correlation heatmaps
  files <- grep(paste(dir1, antibody, sep="/"), files_corr, value = TRUE)
  
  for (file in files) {
    # Prepare data
    correlation <- read.delim(file, stringsAsFactors = FALSE, skip = 1, header = FALSE, quote = "")
    names <- correlation$V1[2:nrow(correlation)]
    names <- gsub("'", "", names)
    correlation <- correlation[2:nrow(correlation), 2:ncol(correlation)]
    mat <- lapply(1:ncol(correlation), function(x) as.numeric(correlation[,x])) %>% data.frame()
    colnames(mat) <- names
    rownames(mat) <- names
    mat <- mat[row.names(anno), row.names(anno)]
    
    # Make heatmap
    for (dmethod in dmethods) {
      for (hmethod in hmethods) {
        mat_cluster <- hclust(dist(mat, method = dmethod), method = hmethod)
        mat_cluster <- sort_hclust(mat_cluster)
        file.name <- gsub(".txt", paste(".unsupervised", dmethod, hmethod, "cluster.heatmap.pdf", sep="."), file) 
        file.name <- gsub(dir1, dir2, file.name) 
        pheatmap(as.matrix(mat), scale="none", col = col, cluster_cols = mat_cluster, cluster_rows = mat_cluster, show_rownames = TRUE, show_colnames = TRUE, annotation_col = anno, annotation_row = anno, fontsize = 9, angle_col = 90, filename = file.name, cellwidth = 10, cellheight = 10, height = 10 )
        
      }
    }
  }
}

```


```{r plotMDS}
library(limma)
library(matrixStats)

input_dir <- "/etc/samba/smw248/user_homes/cy232/cutntag/PDAC/master_tables/Clean"
output_dir <- "/etc/samba/smw248/user_homes/cy232/cutntag/PDAC/master_tables/MDS/"
if (!(dir.exists(output_dir))) { dir.create(output_dir) }

files <- list.files(path = input_dir, full.names = TRUE)

annotation <- read.delim("/etc/samba/smw248/user_homes/cy232/cutntag/PDAC/202111_sequencing_stat.filtered.txt", stringsAsFactors = FALSE)
antibodies <- unique(annotation$Antibody)
antibodies <- antibodies[1:8]
antibodies <- antibodies[-5]

COL <- c("grey30","firebrick", "dodgerblue","forestgreen")

percent_rank_filters <- c(50, 60, 70, 80, 90, 100)

############################################################################
for (filter in percent_rank_filters) {
  print(paste("Top", filter, "percent"))
  
  for (antibody in antibodies) {
    print(antibody)
    files1 <- grep(antibody, files, value=TRUE)
    narrowpeaks <- grep("narrowpeaks", files1, value=TRUE)
    broadpeaks <- grep("broadpeaks", files1, value=TRUE)
    
    ### set up pdf layout
    pdf(file = paste(output_dir, antibody, ".Narrowpeaks.Top", filter,"_percent.MDS.pdf",sep = ""))
    layout(matrix(c(1:3), nrow = 3, ncol = 1, byrow = TRUE))
    
    for (f in narrowpeaks){
      ### read in table and extract table info 
      df <- read.delim(f, stringsAsFactors = FALSE)  
      file_info <- substr(f, regexpr("peaks.", f)+6, regexpr(".txt", f)-1)
      print(file_info)
      samples <- grep("^sm", colnames(df), value = TRUE)
      anno <- annotation %>% dplyr::slice(match(samples, ID))
      mice <- anno$Sample
      
      ### extract peak signal data & subset table based on peak signal rank filter
      signal <- df[, samples]
      MAX <- rowMaxs(as.matrix(signal))
      RANK <- 1 - dplyr::percent_rank(MAX)
      index <- which(RANK <= filter/100)
      signal <- signal[index,]
      colnames(signal) <- mice
      
      ### plotMDS
      plotMDS(signal, main = paste(antibody,"Narrowpeaks", file_info,  sep="_"), col=COL )
    }
    dev.off() 
    
    if (length(broadpeaks)>0) {
      ### set up pdf layout
      pdf(file = paste(output_dir, antibody, ".Broadpeaks.Top", filter,"_percent.MDS.pdf",sep = ""))
      layout(matrix(c(1:3), nrow = 3, ncol = 1, byrow = TRUE))
      
      for (f in broadpeaks){
        ### read in table and extract table info 
        df <- read.delim(f, stringsAsFactors = FALSE)  
        file_info <- substr(f, regexpr("peaks.", f)+6, regexpr(".txt", f)-1)
        print(file_info)
        samples <- grep("^sm", colnames(df), value = TRUE)
        anno <- annotation %>% dplyr::slice(match(samples, ID))
        conditions <- anno$Condition
        
        ### extract peak signal data & subset table based on peak signal rank filter
        signal <- df[, samples]
        MAX <- rowMaxs(as.matrix(signal))
        RANK <- 1 - dplyr::percent_rank(MAX)
        index <- which(RANK <= filter/100)
        signal <- signal[index,]
        colnames(signal) <- mice
        
        ### plotMDS
        plotMDS(signal, main = paste(antibody,"Broadpeaks", file_info, sep="_"), col=COL)
      }
      dev.off() 
    }
    
  }
  
}

```


```{r annotate csaw tables with TSS, H3K27ac, H3K4me3 and Genes, include=TRUE }
library(dplyr)
library(tidyr)
library(rlist)
###########################################################
dir <- "/etc/samba/smw248/user_homes/cy232/cutntag/PDAC/master_tables/Clean"
files <- list.files(path=dir, pattern="csaw.composition", full.names = TRUE)

### read in all the histone and TSS tables
narrowpeaks <- grep("narrowpeaks", files, value = TRUE)
broadpeaks <- grep("broadpeaks", files, value = TRUE)
histones <- data.frame("histones"= c("H3K27ac", "H3K4me3", "BRD4"))
peaktypes <- data.frame("peaktypes" = c("broadpeaks", "narrowpeaks"))
combinations <- merge(histones, peaktypes)
for (i in 1:nrow(combinations)) {
  file <- grep(combinations$histones[i], get(combinations$peaktypes[i]), value = TRUE)
  name <- paste(combinations[i, ], collapse ="_")
  assign(name, read.delim(file))
}

TSS <- read.delim("/etc/samba/smw248/user_homes/cy232/genome/refTSS_v3.1_mouse_annotation_TSS.txt")
TSS <- TSS %>% dplyr::select(chr, start, end, refTSSID, Gene_symbol) %>% mutate(Gene_symbol=na_if(Gene_symbol, "")) %>% dplyr::rename(Chr=chr, Start=start, End=end, PeakID=refTSSID)

########################

for (file in files) {
  df <- read.delim(file)
  
  ## extract antibody and peaktype info
  antibody <- substr(gsub(dir, "", file), 2, regexpr("[:.:]", gsub(dir, "", file))-1)
  peaktype <- unlist(strsplit(file, "[:.:]"))[3]
  combo <- data.frame("histones"=antibody, "peaktypes"=peaktype)
  print(paste(antibody, peaktype))
  
  ## overlap with TSS & Gene_symbol
  df$refTSSID <- NULL
  ol_PeakID <- Overlap2Peaks(df, TSS) %>% list.cbind() %>% as_tibble() %>% separate_rows(GR1, sep=" ")
  df <- df %>% mutate(PeakID=as.character(PeakID)) %>% left_join(ol_PeakID, by=c("PeakID"="GR1")) %>% dplyr::rename(refTSSID=GR2)
  
  df$Gene_symbol <- NULL
  df$Gene_symbol <- lapply(1:nrow(df), function(x) {
    tmp <- NULL
    if (!is.null(df$refTSSID[[x]])) {
      tmp <- unlist(strsplit(df$refTSSID[[x]], " "))
      tmp <- paste(unique(na.omit(TSS$Gene_symbol[which(TSS$PeakID %in% tmp)])), collapse = " ")
      if ((tmp)=="") {tmp <- NULL}
    }
    return(tmp)
  })
  
  ## overlap with histone peaks
  combo <- anti_join(combinations, combo) # exclude self
  
  for (i in 1:nrow(combo)) {
    name <- paste(combo[i, ], collapse="_")
    df[, name] <- NULL
    ol_PeakID <- Overlap2Peaks(df, get(name)) %>% list.cbind() %>% as_tibble() %>% separate_rows(GR1, sep=" ")
    df <-left_join(df, ol_PeakID, by=c("PeakID"="GR1"))
    colnames(df) <- gsub("GR2", name, colnames(df))
  }
  
  ## output modified master table
  write.table(list.cbind(df), file, sep="\t", col.names = TRUE, row.names = FALSE, quote=FALSE)
}

```


```{r annotate 10mil tables with TSS, H3K27ac, H3K4me3 and Genes based on csaw tables, include=TRUE }
library(dplyr)
library(tidyr)
library(rlist)

dir <- "/etc/samba/smw248/user_homes/cy232/cutntag/PDAC/master_tables/Clean"

histones <- data.frame("histones"= c("H3K27ac", "H3K4me3", "BRD4"))
peaktypes <- data.frame("peaktypes" = c("broadpeaks", "narrowpeaks"))
combinations <- merge(histones, peaktypes)
combinations <- unlist(lapply(1:nrow(combinations), function(x) paste(combinations[x,], collapse = "_")))

all.files <- list.files(path=dir, pattern=".txt$", full.names = TRUE)
norm.types <- c("csaw.composition", "10mil")
files <- list.files(path=dir, pattern=norm.types[1], full.names = TRUE)

for (file in files) {
  df <- read.delim(file)
  
  ## extract antibody and peaktype info & extract columns from csaw master table
  antibody <- substr(gsub(dir, "", file), 2, regexpr("[:.:]", gsub(dir, "", file))-1)
  peaktype <- unlist(strsplit(file, "[:.:]"))[3]
  name <- paste(antibody, peaktype, sep="_")
  
  combo <- c(combinations, "refTSSID", "Gene_symbol")
  
  if (length(grep("PeakID", colnames(df)))>0) { 
    colnames(df) <- gsub("PeakID", name, colnames(df)) 
    write.table(df, file, sep="\t", col.names = TRUE, row.names = FALSE, quote=FALSE)
    
    combo <- union(combo, name)
  }
  df <- df[, combo]
  
 
  file1 <- gsub(norm.types[1], norm.types[2], file)
  if (file1 %in% all.files) {
    df1 <- read.delim(file1) 
    colnames(df1) <- gsub("PeakID", name, colnames(df1))
    df1 <- left_join(df1, df, by=name)
    write.table(df1, file1, sep="\t", col.names = TRUE, row.names = FALSE, quote=FALSE)
  }
}

```

```{r annotate csaw and 10mil master tables with SE overlapping information, include=TRUE}
dir <- "/etc/samba/smw248/user_homes/cy232/cutntag/PDAC/master_tables/SE"
dir1 <- "/etc/samba/smw248/user_homes/cy232/cutntag/PDAC/master_tables/SE/Clean"
files <- list.files(dir, pattern = "SE.Overlap", full.names = TRUE)
antibodies <- c("H3K27ac", "H3K4me3", "BRD4", "Yap", "Myc")
peaktypes <- c("broadpeaks", "narrowpeaks")

for (antibody in antibodies) {
  files1 <- grep(paste("SE.Overlap", antibody, sep="_"), files, value = TRUE)
  
  for (c in peaktypes) {
    files2 <- grep(c, files1, value = TRUE) 
    if (length(files2)==2) {
      
      # extract peaks overlaping BRD4 super enhancers
      BRD4 <- read.delim(grep(paste(dir, "BRD4", sep="/"), files2, value=TRUE), header = FALSE) %>% select(-c(6:8, 10, 11))
      colnames(BRD4) <- c("Chr", "Start", "End", paste(antibody, c, sep="_"), "SE.Sample", "SE.ID")
      BRD4$SE.Sample <- unlist(lapply(BRD4$SE.Sample, function(x) unlist(strsplit(x, "/"))[3]))
      BRD4 <- BRD4 %>% group_by(Chr, Start, End, !!as.symbol(paste(antibody, c, sep="_")), SE.Sample) %>% summarise(SE.ID=toString(SE.ID)) %>% pivot_wider(names_from = SE.Sample, values_from = SE.ID) 
      colnames(BRD4) <- gsub("^sm","BRD4_sm", colnames(BRD4))
      
      # extract peaks overlaping H3K27ac super enhancers
      H3K27ac <- read.delim(grep(paste(dir, "H3K27ac", sep="/"), files2, value=TRUE), header = FALSE) %>% select(-c(6:8, 10, 11))
      colnames(H3K27ac) <- c("Chr", "Start", "End", paste(antibody, c, sep="_"), "SE.Sample", "SE.ID")
      H3K27ac$SE.Sample <- unlist(lapply(H3K27ac$SE.Sample, function(x) unlist(strsplit(x, "/"))[3]))
      H3K27ac <- H3K27ac %>% group_by(Chr, Start, End, !!as.symbol(paste(antibody, c, sep="_")), SE.Sample) %>% summarise(SE.ID=toString(SE.ID)) %>% pivot_wider(names_from = SE.Sample, values_from = SE.ID) 
      colnames(H3K27ac) <- gsub("^sm","H3K27ac_sm", colnames(H3K27ac))
      
      # combine and output table
      combined <- full_join(BRD4, H3K27ac, by=intersect(colnames(BRD4), colnames(H3K27ac))) 
      
      file.name <- substr(files2[1], regexpr("SE.Overlap_", files2[1]), nchar(files2[1]))
      file.name <- paste(dir1, file.name, sep="/")
      write.table(combined, file.name, sep="\t", col.names = TRUE, row.names = FALSE, quote=FALSE)
      
    }

  }

}


```
