# Supplementary material for: Spontaneously evolved progenitor niches escape Yap oncogene addiction in advanced pancreatic ductal adenocarcinomas
Source: Nat Commun. 2023 Mar 15;14:1443. doi: 10.1038/s41467-023-37147-y (PMC10017707; doi:10.1038/s41467-023-37147-y)
Supplement: Supplementary file 3 — Supplementary Software 1 [file 41467_2023_37147_MOESM3_ESM.zip › Script/7_MultiBamComparisons.sh]

#!/bin/env bash

#mkdir ./Comparisons
mkdir -p ./Comparisons/PCA
mkdir -p ./Comparisons/Correlation
export PATH="/etc/samba/smw248/user_homes/cy232/miniconda3/bin:$PATH"

probe=$(echo Yap Myc H3K27ac H3K4me3 BRD4 H3K27me3)
histones=$(echo H3K27ac H3K4me3 BRD4 H3K27me3)

#########################################################################

for i in $probe
	do
echo $i
file_match=$(echo $histones | grep -w $i)

## Make multiBamSummary Comparison

tmp=$(gawk -F '\t' -v var=$i '{if(NR != 1 && $1 == var) print "./"$4"/"$4".mm10.filtered.bam"}' $1 | tr '\r\n' ' ')

name=$(gawk -F '\t' -v var=$i '{if(NR != 1 && $1 == var) print $2}' $1 | tr '\r\n' ' ')
echo $name

## Compare entire genomic regions

multiBamSummary bins -b $tmp -l $name -p 8 --extendReads -o tmp.npz

plotPCA -in tmp.npz -o ./Comparisons/PCA/$i.wholegenome.PCA_multiBamSummary.pdf -T "$i whole-genome PCA of BAM files" -l $name --outFileNameData ./Comparisons/PCA/$i.wholegenome.PCA_multiBamSummary.txt

plotCorrelation -in tmp.npz -o ./Comparisons/Correlation/$i.wholegenome.bam.pearsoncorrelation.pdf \
		-T "$i whole-genome Pearson Correlation of BAM files" --corMethod pearson -l $name \
		--whatToPlot heatmap --removeOutliers --outFileCorMatrix ./Comparisons/Correlation/$i.wholegenome.bam.pearsoncorrelation.txt

plotCorrelation -in tmp.npz -o ./Comparisons/Correlation/$i.wholegenome.bam.spearmancorrelation.pdf \
		-T "$i whole-genome Spearman Correlation of BAM files" -l $name \
		--corMethod spearman --whatToPlot heatmap --outFileCorMatrix ./Comparisons/Correlation/$i.wholegenome.bam.spearmancorrelation.txt

## Compare peak regions (narrowpeaks)

multiBamSummary BED-file --BED ./Combined/Combined_$i.narrowpeaks.filtered.bed --bamfiles $tmp -l $name -p 8 --extendReads  -o tmp.npz

plotPCA -in tmp.npz -o ./Comparisons/PCA/$i.narrowpeaks.PCA_multiBamSummary.pdf -T "$i peak-regions PCA of BAM files" -l $name --outFileNameData ./Comparisons/PCA/$i.narrowpeaks.PCA_multiBamSummary.txt

plotCorrelation -in tmp.npz -o ./Comparisons/Correlation/$i.narrowpeaks.bam.pearsoncorrelation.pdf \
		-T "$i peak-regions Pearson Correlation of BAM files" --corMethod pearson -l $name \
		--whatToPlot heatmap --removeOutliers --outFileCorMatrix ./Comparisons/Correlation/$i.narrowpeaks.bam.pearsoncorrelation.txt

plotCorrelation -in tmp.npz -o ./Comparisons/Correlation/$i.narrowpeaks.bam.spearmancorrelation.pdf \
		-T "$i peak-regions Spearman Correlation of BAM files" -l $name \
		--corMethod spearman --whatToPlot heatmap --outFileCorMatrix ./Comparisons/Correlation/$i.narrowpeaks.bam.spearmancorrelation.txt

## Compare peak regions (broadpeaks)

if [ -n "$file_match" ]; then

echo "Histone broadpeaks: $i"

## Compare BAM files

multiBamSummary BED-file --BED ./Combined/Merge_all_$i.broadpeaks.bed --bamfiles $tmp -l $name -p 8 --extendReads -o tmp.npz

plotPCA -in tmp.npz -o ./Comparisons/PCA/$i.broadpeaks.PCA_multiBamSummary.pdf -T "$i peak-regions PCA of BAM files" -l $name --outFileNameData ./Comparisons/PCA/$i.broadpeaks.PCA_multiBamSummary.txt

plotCorrelation -in tmp.npz -o ./Comparisons/Correlation/$i.broadpeaks.bam.pearsoncorrelation.pdf \
		-T "$i peak-regions Pearson Correlation of BAM files" --corMethod pearson -l $name \
		--whatToPlot heatmap --removeOutliers --outFileCorMatrix ./Comparisons/Correlation/$i.broadpeaks.bam.pearsoncorrelation.txt

plotCorrelation -in tmp.npz -o ./Comparisons/Correlation/$i.broadwpeaks.bam.spearmancorrelation.pdf \
		-T "$i peak-regions Spearman Correlation of BAM files" -l $name \
		--corMethod spearman --whatToPlot heatmap --outFileCorMatrix ./Comparisons/Correlation/$i.broadpeaks.bam.spearmancorrelation.txt

		fi

	done

rm tmp.npz
