# Supplementary material for: Spontaneously evolved progenitor niches escape Yap oncogene addiction in advanced pancreatic ductal adenocarcinomas
Source: Nat Commun. 2023 Mar 15;14:1443. doi: 10.1038/s41467-023-37147-y (PMC10017707; doi:10.1038/s41467-023-37147-y)
Supplement: Supplementary file 3 — Supplementary Software 1 [file 41467_2023_37147_MOESM3_ESM.zip › Script/4_Recall_csaw_normalized_bw_bed.sh]

#!/bin/bash
#set -x

export PATH="/etc/samba/smw248/user_homes/cy232/miniconda3/bin:$PATH"

### Recall csaw-normalized bigwig and bed files

#antibodies=$(echo Yap Myc H3K27ac H3K4me3 H3K27me3 BRD4 Sox5 cJun Sox2 Twist2)
antibodies=H3K27me3
histones=$(echo H3K27ac H3K4me3 BRD4 H3K27me3)

for i in $antibodies
  do

  echo $i
  file_match=$(echo $histones | grep -w $i)

  tmp=$(gawk -F '\t' -v var=$i '{if(NR != 1 && $2 == var) print $1}' /etc/samba/smw248/user_homes/cy232/cutntag/PDAC/202112_sequencing_stat.filtered.final.txt | tr '\r\n' ' ')

  for s in $tmp
    do
    echo $s
    sf=$(gawk -F '\t' -v var=$s '{if(NR != 1 && $1 == var) print 1E+7/$7}' /etc/samba/smw248/user_homes/cy232/cutntag/PDAC/202112_sequencing_stat.filtered.final.txt)

    echo "Effective library size: $sf"

    ## Find path to TagDir     
    TagDir=$(echo /etc/samba/smw248/user_homes/cy232/cutntag/PDAC/"$s"/TagDirectory)

    ## Make Bigwig file (csaw normalization)
    makeUCSCfile $TagDir -bigWig /etc/samba/smw248/user_homes/smw248/cuttag_reference/Genomes/mm10.chrom.sizes -norm $sf -o /etc/samba/smw248/user_homes/cy232/cutntag/PDAC/"$s"/"$s".mm10.csaw.bw

    echo "Calling NarrowPeaks for $s: `date +%H:%M:%S`"

    ## Call peaks/Make Bed file (csaw normalization, TF) 
    findPeaks $TagDir -style factor -L 15 -localSize 150000 -fdr 0.00001 -norm $sf -o /etc/samba/smw248/user_homes/cy232/cutntag/PDAC/"$s"/"$s".mm10.csaw.narrowpeaks.txt

    pos2bed.pl /etc/samba/smw248/user_homes/cy232/cutntag/PDAC/"$s"/"$s".mm10.csaw.narrowpeaks.txt > /etc/samba/smw248/user_homes/cy232/cutntag/PDAC/"$s"/"$s".mm10.csaw.narrowpeaks.bed


    ## Call peaks/Make Bed file (csaw normalization, Histone) 
    if [ -n "$file_match" ]; then

     echo "Histone broadpeaks: $s"

     findPeaks $TagDir -region -localSize 500000 -F 0 -L 0 -C 0 -size 150 -minDist 2500 -fdr 0.00001 -norm $sf -o /etc/samba/smw248/user_homes/cy232/cutntag/PDAC/"$s"/"$s".mm10.csaw.broadpeaks.txt

     pos2bed.pl /etc/samba/smw248/user_homes/cy232/cutntag/PDAC/"$s"/"$s".mm10.csaw.broadpeaks.txt > /etc/samba/smw248/user_homes/cy232/cutntag/PDAC/"$s"/"$s".mm10.csaw.broadpeaks.bed

    fi

    done

done
