# Supplementary material for: Spontaneously evolved progenitor niches escape Yap oncogene addiction in advanced pancreatic ductal adenocarcinomas
Source: Nat Commun. 2023 Mar 15;14:1443. doi: 10.1038/s41467-023-37147-y (PMC10017707; doi:10.1038/s41467-023-37147-y)
Supplement: Supplementary file 3 — Supplementary Software 1 [file 41467_2023_37147_MOESM3_ESM.zip › Script/10_Overlap_all_antibodies_for_each_sample.sh]

#!/bin/bash
#Created by CN 040220


mkdir -p ./Comparisons/Summary_by_Sample

export PATH="/etc/samba/smw248/user_homes/cy232/miniconda3/bin:$PATH"

#########################################################################
#samples=$(cat /etc/samba/smw248/user_homes/cy232/cutntag/PDAC/202112_sequencing_stat.filtered.final.txt | sed 1d | cut -f 3 | uniq | tr '\r\n' ' ') 
echo $samples
samples=$(echo "#5462")

for s in $samples
	do
echo $s

## Find IDs matching sample
tmp=$(gawk -F '\t' -v var=$s '{if(NR != 1 && $3 == var) print "./"$1"/"$1".mm10.rp10m.narrowpeaks.txt"}' /etc/samba/smw248/user_homes/cy232/cutntag/PDAC/202112_sequencing_stat.filtered.final.txt | tr '\r\n' ' ')

echo $tmp

## merge & sort individual narrowpeaks
cat $tmp | gawk '{if($1!~/^#/) print $2"\t"$3"\t"$4}' | sort -k1,1 -k2,2n | bedtools merge > tmp1.bed
count=$(wc -l tmp1.bed)
echo "total merged peaks: $count"


## Sort individual peak files
for t in $tmp
		do

name=${t%%.txt}

cat $t | grep -v ^\# | grep . | cut -f 2-4 | sort -k1,1 -k2,2n > $name.sorted.bed

		done


## Find overlaps of individual peaks with merged peaks 
tmp=$(gawk -F '\t' -v var=$s '{if(NR != 1 && $3 == var) print "./"$1"/"$1".mm10.rp10m.narrowpeaks.sorted.bed"}' /etc/samba/smw248/user_homes/cy232/cutntag/PDAC/202112_sequencing_stat.filtered.final.txt | tr '\r\n' ' ')
echo $tmp

bedtools intersect -a tmp1.bed -b $tmp -C -filenames -sorted > ./Comparisons/Summary_by_Sample/"$s".Overlap_NarrowPeaksCounts_of_all_antibodies.txt
bedtools intersect -a tmp1.bed -b $tmp -wa -wb -filenames -sorted > ./Comparisons/Summary_by_Sample/"$s".Overlap_NarrowPeaks_of_all_antibodies.txt

	done

rm tmp1.bed
