# Supplementary material for: Spontaneously evolved progenitor niches escape Yap oncogene addiction in advanced pancreatic ductal adenocarcinomas
Source: Nat Commun. 2023 Mar 15;14:1443. doi: 10.1038/s41467-023-37147-y (PMC10017707; doi:10.1038/s41467-023-37147-y)
Supplement: Supplementary file 3 — Supplementary Software 1 [file 41467_2023_37147_MOESM3_ESM.zip › Script/12_ComputeMatrix_Make_Peak_heatmap.sh]

export PATH="/etc/samba/smw248/user_homes/cy232/miniconda3/bin:$PATH"

beds=$(ls ./Comparisons/Summary_by_Sample/subbeds/*.bed)
echo $beds

new=$(echo $beds | awk '{gsub("./Comparisons/Summary_by_Sample/subbeds/#5462.", ""); print}' )
regions=$(echo $new | awk '{gsub(".bed", ""); print}' )

antibodies=$(echo BRD4 H3K27ac H3K4me3 cJun Sox2 Sox5 Twist2) 

gawk -F '\t' -v var='#5462' '{if(NR != 1 && $3 == var) print $0 }' /etc/samba/smw248/user_homes/cy232/cutntag/PDAC/202102_sequencing_stat.filtered.txt >  tmp.txt


bw=$(echo)

for a in $antibodies
	do
tmp=$(cat tmp.txt | gawk -F '\t' -v var=$a '{if($2 == var) print "./"$1"/"$1".mm10.csaw.bw" }' )

bw1=$(echo $bw $tmp)
bw=$bw1

	done

echo $bw
bw1=$(echo ./sm27/sm27.mm10.rp10m.bw $bw)
echo $bw1


computeMatrix reference-point -S $bw1 -R $beds --referencePoint center  -a 3000 -b 3000 -o ./Yap_Dependency/#5462.matrix.ep.tab.gz --missingDataAsZero -p 8

plotHeatmap -m ./Yap_Dependency/#5462.matrix.ep.tab.gz \
	-out ./Yap_Dependency/#5462.heatmap.ep3k_1.pdf \
	--colorList 'white,gray' 'white,red' 'white,orange' 'white,blue' 'white,black' 'white,darkgreen' 'white,purple' 'white,brown'  \
	--heatmapHeight 12 --heatmapWidth 2 \
	--samplesLabel IgG $antibodies --regionsLabel $regions \
	--sortUsing max  --sortUsingSamples 2 3  \
	-min 10 -max 200 \
	--xAxisLabel ""
