# Supplementary material for: Spontaneously evolved progenitor niches escape Yap oncogene addiction in advanced pancreatic ductal adenocarcinomas
Source: Nat Commun. 2023 Mar 15;14:1443. doi: 10.1038/s41467-023-37147-y (PMC10017707; doi:10.1038/s41467-023-37147-y)
Supplement: Supplementary file 3 — Supplementary Software 1 [file 41467_2023_37147_MOESM3_ESM.zip › Script/11_Compare_between_antibodies.Rmd]

---
title: "Compare between antibodies within the same samples"
output: html_document
---

```{r 12.1_reformat "Overlap_NarrowPeaksCounts_of_all_antibodies.txt", include=TRUE }
library(dplyr)
library(tidyr)
library(ChIPpeakAnno)
library(GenomicRanges)
library(rlist)

####################
TSS <- read.delim("/etc/samba/smw248/user_homes/cy232/genome/refTSS_v3.1_mouse_annotation_TSS.txt")

# expand TSS to transcript start site
index <- which(TSS$Distance>0)
TSS[index, "start"] <- unlist(lapply(index, function(x) TSS[x, "start"]-TSS[x, "Distance"]))
index <- which(TSS$Distance<0)
TSS[index, "end"] <- unlist(lapply(index, function(x) TSS[x, "end"]-TSS[x, "Distance"]))

TSS <- TSS %>% dplyr::select(chr, start, end, Gene_symbol, refTSSID) %>% dplyr::distinct() 
TSS1 <- TSS %>% filter(Gene_symbol != "") %>% separate_rows(Gene_symbol, sep= " ") %>% group_by(Gene_symbol, chr) %>% dplyr::summarise(start=min(start), end=max(end), refTSSID=toString(refTSSID)) %>% ungroup() %>% group_by(chr, start, end) %>% summarise(Gene_symbol=paste(unique(Gene_symbol), collapse = " "), refTSSID=toString(refTSSID)) %>% ungroup() %>% data.frame()
TSS2 <- TSS %>% filter(Gene_symbol == "") 
TSS2$Gene_symbol <- NA
TSS <- dplyr::union(TSS1, TSS2)

GR2 <- makeGRangesFromDataFrame(TSS, keep.extra.columns = TRUE)
####################
annotation <- read.delim("/etc/samba/smw248/user_homes/cy232/cutntag/PDAC/202112_sequencing_stat.filtered.final.txt", stringsAsFactors = FALSE)

dir <- "/etc/samba/smw248/user_homes/cy232/cutntag/PDAC/Comparisons/Summary_by_Sample"

files <- list.files(path=dir, full.names = TRUE)
countfiles <- grep("NarrowPeaksCounts_of_all_antibodies.txt", files, value = TRUE)
countfiles <- grep("#5462", countfiles, value = TRUE, fixed = TRUE) #5462 only

####################
for (i in 1:length(countfiles)) {
  print(countfiles[i])
  countfile <- read.delim(countfiles[i], stringsAsFactors = FALSE, header = FALSE)
  
  # Prepare countfile table
  if (ncol(countfile)==5) {
    colnames(countfile) <- c("chr", "start", "end", "ID", "Overlap")
    countfile$ID <- gsub("^./", "", countfile$ID)
    countfile$ID <- substr(countfile$ID, 1, regexpr("/", countfile$ID)-1)
    countfile <- left_join(countfile, annotation[, c("Antibody", "ID")], by="ID")
    countfile$ID <- NULL
    countfile <- distinct(countfile) %>% tidyr::spread(Antibody, Overlap)
    GR1 <- makeGRangesFromDataFrame(countfile, keep.extra.columns = TRUE)
  } else { 
    index <- gsub(dir, "", countfiles[i])
    index <- substr(index, 2, regexpr("[:.:]", index)-1)
    index <- annotation$Antibody[which(annotation$Sample==index)]
    colnames(countfile) <- c("chr", "start", "end", index) 
  }
  
  # Overlap with TSS
  ol <- findOverlapsOfPeaks(GR1, GR2)
  ol <- ol$overlappingPeaks$`GR1///GR2`
  index <- grep("seqnames", colnames(ol))
  ol <- ol[, -c(index[2]:(index[2]+2))]
  ol <- dplyr::select(ol, seqnames, start, end, Gene_symbol, refTSSID) %>% dplyr::rename(chr=seqnames) %>% dplyr::distinct() %>% ungroup() %>% group_by(chr, start, end) %>% summarise(Gene_symbol=paste(unique(na.omit(Gene_symbol)), collapse = " "), refTSSID=toString(unique(unlist(strsplit(refTSSID, ", ")))))
  
  countfile1 <- left_join(countfile, ol, by=c("chr", "start", "end")) %>% replace(is.na(.), "")
  filename <- gsub(dir, paste(dir, "Overlap_of_Antibodies", sep="/"), countfiles[i])
  filename <- gsub("NarrowPeaksCounts", "NarrowPeaks", filename)
  write.table(countfile1, filename, sep="\t", col.names = TRUE, row.names = FALSE, quote = FALSE)
  
}


```

```{r summarize overlaps between PTF and cJUN in #5462 and generate subbed files for Tornado Plot, include = TRUE}
library(dplyr)
library(tidyr)

dir <- "/etc/samba/smw248/user_homes/cy232/cutntag/PDAC/Comparisons/Summary_by_Sample/"
####################
count <- read.delim(paste(dir, "#5462.OverlapCountSummary_of_all_antibodies.txt", sep=""), stringsAsFactors = FALSE)
count$Nr2f1 <- NULL
count$Myc <- NULL
count$refTSSID <- NULL
columns <- grep("\\bN\\b", colnames(count), invert = TRUE, value = TRUE)
count <- count %>% group_by(across(all_of(columns))) %>% summarise(N=sum(N)) %>% arrange(desc(N)) %>% print.data.frame() 

countfile <- read.delim(paste(dir, "#5462.Overlap_NarrowPeaksCounts_of_all_antibodies.txt", sep=""), stringsAsFactors = FALSE)
index <- grep("_", countfile$chr)
countfile <- countfile[-index, ]

index <- which(countfile$BRD4==0 & countfile$cJun==0 & countfile$H3K27ac==0 & countfile$Sox2==0 & countfile$Sox5==0 & countfile$Twist2==0 & countfile$H3K4me3==0)
countfile <- countfile[-index,]
countfile$Nr2f1 <- NULL
countfile$Myc <- NULL
countfile$refTSSID <- NULL

## promoters (H3K4me3+)
index1 <- which(countfile$H3K4me3>0 & countfile$H3K27ac>0 & countfile$BRD4 >0 & countfile$cJun>0 & countfile$Sox2 >0 )
output <- countfile[index1, c("chr", "start", "end")]
write.table(output, paste(dir, "subbeds/#5462.p1.bed", sep=""), sep="\t", col.names = FALSE, row.names = FALSE, quote = FALSE)

index2 <- which(countfile$H3K4me3>0 & countfile$H3K27ac>0 & countfile$BRD4 >0 & countfile$cJun==0 & countfile$Sox2 >0 )
output <- countfile[index2, c("chr", "start", "end")]
write.table(output, paste(dir, "subbeds/#5462.p2.bed", sep=""), sep="\t", col.names = FALSE, row.names = FALSE, quote = FALSE)

index <- c(index1, index2)
index <- setdiff(which(countfile$H3K4me3>0), index)
output <- countfile[index, c("chr", "start", "end")]
write.table(output, paste(dir, "subbeds/#5462.p3.bed", sep=""), sep="\t", col.names = FALSE, row.names = FALSE, quote = FALSE)

## enhancers (H3K4me3-)
index2 <- which(countfile$H3K4me3==0 & countfile$H3K27ac==0 & countfile$BRD4==0 & countfile$cJun>0 & countfile$Sox2>0 )
output <- countfile[index2, c("chr", "start", "end")]
write.table(output, paste(dir, "subbeds/#5462.e2.bed", sep=""), sep="\t", col.names = FALSE, row.names = FALSE, quote = FALSE)

index3 <- which(countfile$H3K4me3==0 & countfile$H3K27ac==0 & countfile$BRD4==0 & countfile$cJun>0 & countfile$Sox2==0 )
output <- countfile[index3, c("chr", "start", "end")]
write.table(output, paste(dir, "subbeds/#5462.e3.bed", sep=""), sep="\t", col.names = FALSE, row.names = FALSE, quote = FALSE)

index4 <- which(countfile$H3K4me3==0 & countfile$H3K27ac==0 & countfile$BRD4==0 & countfile$cJun==0 & countfile$Sox2>0 )
output <- countfile[index4, c("chr", "start", "end")]
write.table(output, paste(dir, "subbeds/#5462.e4.bed", sep=""), sep="\t", col.names = FALSE, row.names = FALSE, quote = FALSE)

index <- c(index2, index3, index4)
index1 <- setdiff(which(countfile$H3K4me3==0), index)
output <- countfile[index1, c("chr", "start", "end")]
write.table(output, paste(dir, "subbeds/#5462.e1.bed", sep=""), sep="\t", col.names = FALSE, row.names = FALSE, quote = FALSE)


```

```{r Sumarize histone and TF binding patterns for each sample, include=TRUE}

library(ggplot2)
library(tidyr)
library(dplyr)
library(tidyverse)
extrafont::loadfonts()
####################
dir <- "/etc/samba/smw248/user_homes/cy232/cutntag/PDAC/Comparisons/Summary_by_Sample/Overlap_of_Antibodies"
countfiles <- list.files(path = dir, pattern = "Overlap_NarrowPeaks_of_all_antibodies.txt$", full.names = TRUE)

TF <- c("cJun", "Sox2", "Sox5", "Twist2")
anchors <- c("cJun", "Sox2")
histones <- c("H3K27ac", "BRD4", "H3K4me3")
#histones <- c("H3K27ac", "BRD4", "H3K4me3", "H3K27me3")
####################

for (i in 1:length(countfiles)) {
  print(countfiles[i])
  
  countfile <- read.delim(countfiles[i], stringsAsFactors = FALSE)
  
  columns <- c(histones, TF, "refTSSID")
  countfile0 <- countfile[, columns] 
  
  # change refTSSID to 0 (no) and 1 (yes)
  index <- which(countfile0$refTSSID=="")
  countfile0$refTSSID <- 1
  countfile0$refTSSID[index] <- 0
  
  # change remaining columns to 0 (no) and 1 (yes)
  index <- which(countfile0>1, arr.ind = TRUE)
  for (n in 1:nrow(index)) {
    countfile0[index[n,1], index[n,2]] <- 1
  }
  
  # remove rows that does not overlap with any of the antibodies
  index <- c(intersect(which(rowSums(countfile0)==1), which(countfile0$refTSSID==1)), which(rowSums(countfile0)==0))
  countfile <- countfile[-index, c("chr", "start", "end", columns, "Gene_symbol")]
  filename <- gsub("all_antibodies", paste(columns, collapse ="_"), countfiles[i])
  write.table(countfile, filename, sep="\t", col.names = TRUE, row.names = FALSE, quote = FALSE)
  
  # count peaks with refTSSID
  countfile0 <- countfile0[-index, ]
  countfile0$merge <- unlist(lapply(1:nrow(countfile0), function(x) paste(countfile0[x,], collapse = ":")))
  countfile1 <- countfile0 %>% group_by(merge) %>% summarize(N=n()) %>% separate(merge, into=columns, sep=":") %>% arrange(desc(N)) %>% print.data.frame()
  filename <- gsub("NarrowPeaks_of_all_antibodies", paste(c("Summary_NarrowPeaks_of", columns), collapse ="_"), countfiles[i])
  write.table(countfile1, filename, sep="\t", col.names = TRUE, row.names = FALSE, quote = FALSE)
  
  # count peaks without refTSSID
  countfile0 <- countfile0[, c(histones, TF)] 
  columns <- colnames(countfile0)
  countfile0$merge <- unlist(lapply(1:nrow(countfile0), function(x) paste(countfile0[x,], collapse = ":")))
  countfile1 <- countfile0 %>% group_by(merge) %>% summarize(N=n()) %>% separate(merge, into=columns, sep=":") %>% arrange(desc(N)) %>% print.data.frame()
  filename <- gsub("NarrowPeaks_of_all_antibodies", paste(c("Summary_NarrowPeaks_of", columns), collapse ="_"), countfiles[i])
  write.table(countfile1, filename, sep="\t", col.names = TRUE, row.names = FALSE, quote = FALSE)
  
  # Define CRE type/status
  countfile1$Type <- "CRE"
  index <- which(countfile1$H3K4me3==1)
  countfile1$Type[index] <- "TSS"
  
  countfile1$Status <- "Inactive"
  index <- which(countfile1$H3K27ac==1 & countfile1$BRD4==1)
  countfile1$Status[index] <- "Active"
  
  filename <- gsub("NarrowPeaks_of_all_antibodies", paste(c("Combined.Summary_NarrowPeaks_of", TF), collapse ="_"), countfiles[i])
  if ("H3K27me3" %in% histones) {
    index1 <- which(countfile1$H3K27ac==1 | countfile1$BRD4==1)
    index <- intersect(index1, which(countfile1$H3K27me3==1))
    countfile1$Status[index] <- "Poised"
    filename <- gsub(".txt", ".Poise.txt", filename)
  }
  
  # Output Stats of individual TFs
  countfile2 <- NULL
  for (t in TF) {
    stat <- countfile1 %>% filter(!!as.symbol(t)==1) %>% group_by(Status, Type) %>% summarise(N=sum(N))
    stat$Ab <- t
    countfile2 <- rbind(countfile2, stat)
  }
  filename1 <- gsub("NarrowPeaks_of_all_antibodies", paste(c("NarrowPeaks_Individual_Stats_of", TF), collapse ="_"), countfiles[i])
  write.table(countfile2, filename1, sep="\t", col.names = TRUE, row.names = FALSE, quote = FALSE)
  
  
  # Combined Summary based on Anchor antibodies
  countfile1$Ab1.Status <- ""
  countfile1$Ab1.Status[which(countfile1[, anchors[1]]==1)] <- anchors[1]
  
  countfile1$Ab2.Status <- ""
  countfile1$Ab2.Status[which(countfile1[, anchors[2]]==1)] <- anchors[2]
 
  otherAbs <- setdiff(TF, anchors)
  
  countfile1 <- as.data.frame(countfile1)
  countfile1$otherAbs <- as.numeric(countfile1[, otherAbs[1]]) + as.numeric(countfile1[, otherAbs[2]])

  countfile2 <- countfile1 %>% group_by(Status, Type, Ab1.Status, Ab2.Status, otherAbs) %>% summarize(N=sum(N)) %>% arrange(desc(N)) %>% print.data.frame()
  write.table(countfile2, filename, sep="\t", col.names = TRUE, row.names = FALSE, quote = FALSE)
  

  # Output barplot
  df <- countfile2 %>% pivot_wider(names_from = Status, values_from = N) %>% arrange(desc(Type), Ab2.Status, Ab1.Status, otherAbs)  
  p <-ggplot() +
      geom_col(data=df, aes(x=1:nrow(df), y=Active, fill="Active")) +
      geom_col(data=df, aes(x=1:nrow(df), y=-Inactive, fill="Inactive")) +
      theme(axis.title = element_blank()) + 
      theme(panel.background = element_blank(), panel.border = element_rect(colour = "black", fill=NA, size=2), axis.ticks = element_line(colour = "black", size = 1)) + 
      theme(axis.text.x = element_text(size = 8, family="ArialMT", face="bold", angle=90, hjust = 1), axis.text.y = element_blank()) +
    #  theme(axis.ticks.y = element_blank()) +
      coord_flip() + scale_x_reverse() +
      geom_hline(yintercept = 0, col = "black", lty = 2) +
      scale_y_continuous(breaks=seq(-10000,5000,1000)) +
      scale_x_continuous(breaks=seq(1,nrow(df),1), position = "top") + 
      theme(aspect.ratio=3/1) +
      theme(legend.title = element_blank(), legend.position = "bottom", legend.text = element_text(size = 9, family="ArialMT", face="bold"), legend.key.size = unit(3, 'mm')) 
  p
  filename <- gsub(".txt", ".pdf", filename)
  pdf(filename, family = "ArialMT")
  print(p)
  dev.off()
  

}


```

```{r overlap with SE and RE, include=TRUE}
library(GenomicRanges)
library(ChIPpeakAnno)
library(ggplot2)
####################
annotation <- read.delim("/etc/samba/smw248/user_homes/cy232/cutntag/PDAC/2022MAR_sequencing_stat_filtered.txt", stringsAsFactors = FALSE)

dir <- "/etc/samba/smw248/user_homes/cy232/cutntag/PDAC/Comparisons/Summary_by_Sample/Overlap_of_Antibodies"
dir1 <- "/etc/samba/smw248/user_homes/cy232/cutntag/PDAC/ROSE/"

countfiles <- intersect(list.files(path = dir, pattern = "Overlap_NarrowPeaks_of", full.names = TRUE), list.files(path = dir, pattern = "_refTSSID.txt", full.names = TRUE))

TF <- c("cJun", "Sox2", "Sox5", "Twist2")
anchors <- c("cJun", "Sox2")
histones <- c("H3K27ac", "BRD4", "H3K4me3")
####################
for (file in countfiles) {
  mouse <- substr(file, regexpr("[:#:]", file), regexpr(".Overlap_NarrowPeaks", file)-1)
  
  df <- read.delim(file)
  rownames(df) <- paste("P", rownames(df), sep="")
  CRE <-  makeGRangesFromDataFrame(df)
  
  for (h in histones[1:2]) {

    # read in matching SE file 
    index <- which(annotation$Antibody==h & annotation$Sample==mouse)
    ID <- annotation$ID1[index]
    SE <- read.delim(paste(dir1, ID, "/", ID, "_SuperEnhancers.table.txt", sep=""), comment.char = "#")
    row.names(SE) <- SE$REGION_ID
    SE <- makeGRangesFromDataFrame(SE, seqnames.field = "CHROM", start.field = "START", end.field = "STOP")
    
    # find overlap between CRE and SE; add SE_ID to overlap table
    ol <- findOverlapsOfPeaks(CRE, SE, minoverlap = 1)
    olpeaks <- ol$overlappingPeaks$`CRE///SE`
    df[, paste(h, "SE_ID", sep=".")] <- NA
    df[olpeaks$peaks1, paste(h, "SE_ID", sep=".")] <-  olpeaks$peaks2
    
    # summarize binding patterns for CREs overlapping SE
    countfile0 <- df[olpeaks$peaks1, c(histones, TF)] %>% filter(H3K4me3==0)
    columns <- colnames(countfile0)
    index <- which(countfile0 > 1, arr.ind = TRUE)
    for(x in 1:nrow(index)) { countfile0[index[x,1], index[x,2]] <- 1 } 
    
    countfile0$merge <- unlist(lapply(1:nrow(countfile0), function(x) paste(countfile0[x,], collapse = ":")))
    countfile0$Ab1.Status <- ""
    countfile0$Ab1.Status[which(countfile0[, anchors[1]]==1)] <- anchors[1]
    countfile0$Ab2.Status <- ""
    countfile0$Ab2.Status[which(countfile0[, anchors[2]]==1)] <- anchors[2]
   
    otherAbs <- setdiff(TF, anchors)
    countfile1 <- as.data.frame(countfile0)
    countfile1$otherAbs <- as.numeric(countfile1[, otherAbs[1]]) + as.numeric(countfile1[, otherAbs[2]])
    
    countfile1 <- countfile1 %>% group_by(Ab1.Status, Ab2.Status, otherAbs) %>% summarize(N=n()) %>% arrange(desc(N)) 
    countfile1$Type <- "SE"
    countfile1$ratio <- countfile1$N/sum(countfile1$N)
    
    # summarize binding patterns for regular enhancers (RE)
    countfile0 <- df[setdiff(row.names(df), olpeaks$peaks1), c(histones, TF)] %>% filter(H3K4me3==0)
    index <- which(countfile0 > 1, arr.ind = TRUE)
    for(x in 1:nrow(index)) { countfile0[index[x,1], index[x,2]] <- 1 } 
    countfile0$merge <- unlist(lapply(1:nrow(countfile0), function(x) paste(countfile0[x,], collapse = ":")))
    countfile0$Ab1.Status <- ""
    countfile0$Ab1.Status[which(countfile0[, anchors[1]]==1)] <- anchors[1]
    countfile0$Ab2.Status <- ""
    countfile0$Ab2.Status[which(countfile0[, anchors[2]]==1)] <- anchors[2]
   
    otherAbs <- setdiff(TF, anchors)
    countfile2 <- as.data.frame(countfile0)
    countfile2$otherAbs <- as.numeric(countfile2[, otherAbs[1]]) + as.numeric(countfile2[, otherAbs[2]])

    countfile2 <- countfile2 %>% group_by(Ab1.Status, Ab2.Status, otherAbs) %>% summarize(N=n()) %>% arrange(desc(N)) 
    countfile2$Type <- "RE"
    countfile2$ratio <- countfile2$N/sum(countfile2$N)
    
    # combine two summary tables
    countfile0 <- rbind(countfile1, countfile2) %>% arrange(desc(Type), desc(Ab1.Status), desc(Ab2.Status), desc(otherAbs))
    countfile0$Ab1.Status <- gsub(anchors[1], paste(anchors[1], "+", sep=""), countfile0$Ab1.Status)
    countfile0$Ab2.Status <- gsub(anchors[2], paste(anchors[2], "+", sep=""), countfile0$Ab2.Status)
    countfile0$otherAbs <- gsub(2, paste(paste(otherAbs, collapse = "+"), "+", sep=""), countfile0$otherAbs)
    countfile0$otherAbs <- gsub(1, paste(paste(otherAbs, collapse = "|"), "+", sep=""), countfile0$otherAbs)
    countfile0$otherAbs <- gsub(0, "", countfile0$otherAbs)
    countfile0 <- mutate(countfile0, pattern=paste(Ab1.Status, Ab2.Status, otherAbs, sep=""))
    countfile0$pattern[which(countfile0$pattern=="")] <- "none"
    
    filename <- gsub("NarrowPeaks_of", "Enhancer_Summary_NarrowPeaks_of", file)
    write.table(countfile0, filename, sep="\t", col.names = TRUE, row.names = FALSE, quote = FALSE)

    # Output barplot
    matrix <- countfile0 %>% select(Type, ratio, pattern) %>% pivot_wider(names_from = Type, values_from = ratio, names_sort = FALSE)
    matrix$pattern <- factor(matrix$pattern, levels = rev(matrix$pattern))
    p <-ggplot() +
        geom_col(data=matrix, aes(x=pattern, y=SE, fill="SE")) +
        geom_col(data=matrix, aes(x=pattern, y=-RE, fill="RE")) +
        ggtitle(h) +
        theme(plot.title = element_text(size = 9, family="ArialMT", colour = "black", face="bold", hjust = 0.5)) +
        ylab("ratio")+
        theme(axis.title.x = element_text(size = 9, family="ArialMT", face="bold", angle=0), axis.title.y = element_blank()) + 
        theme(panel.background = element_blank(), panel.border = element_rect(colour = "black", fill=NA, size=2), axis.ticks = element_line(colour = "black", size = 1)) + 
        theme(axis.text.x = element_text(size = 8, family="ArialMT", face="bold", colour = "black", angle=90, hjust = 1, vjust = 0.5), axis.text.y = element_text(size = 9, family="ArialMT", face="bold", colour = "black", angle=0)) +
        coord_flip() + 
        scale_x_reverse() +
        scale_x_discrete(position = "top") + 
        scale_fill_manual(values = c("darkgrey", "red")) +
        scale_y_continuous(limits = c(-0.3, 0.45), breaks=seq(-0.2,0.4, by=0.2), labels = scales::number_format(accuracy = 0.1)) +
        theme(aspect.ratio=3/1) +
        theme(legend.title = element_blank(), legend.position = "bottom", legend.text = element_text(size = 9, colour = "black", family="ArialMT", face="bold"), legend.key.size = unit(3, 'mm')) 
    p
    filename <- gsub(".txt", ".pdf", filename)
    pdf(filename, family = "ArialMT", height = 3)
    print(p)
    dev.off()
    
  }
  write.table(df, file, sep="\t", col.names = TRUE, row.names = FALSE, quote = FALSE)
}

```

```{r overlap with High and Low Yap Dep peaks, include=TRUE}

library(GenomicRanges)
library(ChIPpeakAnno)
library(ggplot2)

####################
annotation <- read.delim("/etc/samba/smw248/user_homes/cy232/cutntag/PDAC/2022MAR_sequencing_stat_filtered.txt", stringsAsFactors = FALSE)

dir <- "/etc/samba/smw248/user_homes/cy232/cutntag/PDAC/Comparisons/Summary_by_Sample/Overlap_of_Antibodies"
dir1 <- "/etc/samba/smw248/user_homes/cy232/cutntag/PDAC/Yap_Dependency/Diff/"

countfiles <- intersect(list.files(path = dir, pattern = "Overlap_NarrowPeaks_of", full.names = TRUE), list.files(path = dir, pattern = "_refTSSID.txt", full.names = TRUE))

TF <- c("cJun", "Sox2", "Sox5", "Twist2")
anchors <- c("cJun", "Sox2")
histones <- c("H3K27ac", "BRD4", "H3K4me3")
####################

## extract concordant H3K27ac peaks that correlate with high and low Yap dependency
H3K27ac <- read.delim(paste(output, "H3K27ac.narrowpeaks.csaw.composition.Yap_Dependency.KendallCorr.BRD4_concordant.txt", sep=""))
Corr <- read.delim(paste(output, "H3K27ac.BRD4.narrowpeaks.csaw.composition.Allcommonpeaks.Yap_Dependency.kendallcorrelation.txt", sep=""))
index1 <- which(Corr$H3K27ac.Yap_Dependency.Corr > 0.3 & Corr$BRD4.Yap_Dependency.Corr > 0.3)
index2 <- which(Corr$H3K27ac.Yap_Dependency.Corr < -0.3 & Corr$BRD4.Yap_Dependency.Corr < -0.3)
Corr[, "Type"] <- NA
Corr[index1, "Type"] <- "High"
Corr[index2, "Type"] <- "Low"

Corr <- inner_join(H3K27ac, Corr, by="H3K27ac_narrowpeaks") %>% select(Chr, Start, End, H3K27ac_narrowpeaks,Type) %>% distinct()
GR2 <-  makeGRangesFromDataFrame(Corr, keep.extra.columns = TRUE)

for (file in countfiles) {
  
  df <- read.delim(file) %>% select(chr, start, end, all_of(TF)) 
  row.sum <- apply(df[, TF], 1, sum)
  df <- df[which(row.sum>0), ]
  rownames(df) <- paste("P", rownames(df), sep="")
  GR1 <-  makeGRangesFromDataFrame(df, keep.extra.columns = FALSE)
  
  # find overlap to YapD high and low H3k27ac epaks
  ol <- findOverlapsOfPeaks(GR1, GR2,minoverlap = 1)
  olpeaks <- ol$overlappingPeaks$`GR1///GR2`
  
  # summarize binding patterns at YapD High and low regions
  countfile0 <- df[olpeaks$peaks1, TF] 
  index <- which(countfile0 > 1, arr.ind = TRUE)
  for(x in 1:nrow(index)) { countfile0[index[x,1], index[x,2]] <- 1 } 
  countfile0[olpeaks$peaks1, "Type"] <- olpeaks$Type
  
  countfile0$merge <- unlist(lapply(1:nrow(countfile0), function(x) paste(countfile0[x,], collapse = ":")))
  countfile0$Ab1.Status <- ""
  countfile0$Ab1.Status[which(countfile0[, anchors[1]]==1)] <- anchors[1]
  countfile0$Ab2.Status <- ""
  countfile0$Ab2.Status[which(countfile0[, anchors[2]]==1)] <- anchors[2]
 
  otherAbs <- setdiff(TF, anchors)
  countfile1 <- as.data.frame(countfile0)
  countfile1$otherAbs <- as.numeric(countfile1[, otherAbs[1]]) + as.numeric(countfile1[, otherAbs[2]])
  
  countfile1 <- countfile1 %>% group_by(Ab1.Status, Ab2.Status, otherAbs, Type) %>% summarize(N=n()) %>% data.frame()
  
  # add unbound to summary table
  index <- setdiff(Corr$H3K27ac_narrowpeaks, olpeaks$H3K27ac_narrowpeaks)
  countfile1[nrow(countfile1)+1, ] <- c("", "", 0, "High", length(which(Corr$H3K27ac_narrowpeaks %in% index & Corr$Type=="High")))
  countfile1 <- rbind(countfile1, c("", "", 0, "Low", length(which(Corr$H3K27ac_narrowpeaks %in% index & Corr$Type=="Low"))))
  countfile1$N <- as.numeric(countfile1$N)
  
  # clean up summary table
  countfile0 <- countfile1 %>% arrange(Type, desc(Ab1.Status), desc(Ab2.Status), desc(otherAbs))
  countfile0$Ab1.Status <- gsub(anchors[1], paste(anchors[1], "+", sep=""), countfile0$Ab1.Status)
  countfile0$Ab2.Status <- gsub(anchors[2], paste(anchors[2], "+", sep=""), countfile0$Ab2.Status)
  countfile0$otherAbs <- gsub(2, paste(paste(otherAbs, collapse = "+"), "+", sep=""), countfile0$otherAbs)
  countfile0$otherAbs <- gsub(1, paste(paste(otherAbs, collapse = "|"), "+", sep=""), countfile0$otherAbs)
  countfile0$otherAbs <- gsub(0, "", countfile0$otherAbs)
  countfile0 <- mutate(countfile0, pattern=paste(Ab1.Status, Ab2.Status, otherAbs, sep="")) %>% ungroup() 
  countfile0$pattern[which(countfile0$pattern=="")] <- "none"
  
  filename <- gsub("NarrowPeaks_of", "YapD_Summary_NarrowPeaks_of", file)
  write.table(countfile0, filename, sep="\t", col.names = TRUE, row.names = FALSE, quote = FALSE)
  
  # Output barplot
  matrix <- countfile0 %>% pivot_wider(names_from = Type, values_from = N, names_sort = FALSE) %>% mutate_all(~replace(., is.na(.), 0))
  matrix$pattern <- factor(matrix$pattern, levels = rev(matrix$pattern))
  
  p <-ggplot() +
      geom_col(data=matrix, aes(x=pattern, y=-High, fill="YapDH")) +
      geom_col(data=matrix, aes(x=pattern, y=Low, fill="YapDL")) +
      theme(axis.title.x = element_blank(), axis.title.y = element_blank()) + 
      theme(panel.background = element_blank(), panel.border = element_rect(colour = "black", fill=NA, size=2), axis.ticks = element_line(colour = "black", size = 1)) + 
      theme(axis.text.x = element_text(size = 8, family="ArialMT", face="bold", colour = "black", angle=90, hjust = 1, vjust = 0.5), axis.text.y = element_text(size = 9, family="ArialMT", face="bold", colour = "black", angle=0)) +
      coord_flip() + 
      scale_x_reverse() +
      scale_x_discrete(position = "top") + 
      scale_y_continuous(limits = c(-250, 200), breaks=seq(-200,100, by=100)) +
      scale_fill_manual(values = c("black", "red")) +
      theme(aspect.ratio=3/1) +
      theme(legend.title = element_blank(), legend.position = "bottom", legend.text = element_text(size = 9, colour = "black", family="ArialMT", face="bold"), legend.key.size = unit(3, 'mm')) 
  p
  filename <- gsub(".txt", ".pdf", filename)
  pdf(filename, family = "ArialMT", height = 3)
  print(p)
  dev.off()


}

```

```{r Extract active and inactive CRE peaks for each antibody, include=TRUE}

input <- "/etc/samba/smw248/user_homes/cy232/cutntag/PDAC/Comparisons/Summary_by_Sample/Overlap_of_Antibodies"
output <- "/etc/samba/smw248/user_homes/cy232/cutntag/PDAC/Comparisons/Summary_by_Sample/Regions_of_Interest/"
files <- list.files(input, pattern="Overlap_NarrowPeaks_of_H3K27ac_BRD4_H3K4me3", full.names = TRUE)
TF <- c("cJun", "Sox2", "Sox5", "Twist2")

for (file in files) {
  df <- read.delim(file)
  df <- df[df$H3K4me3==0,] #enhancers only
  
  mouse <- substr(file, regexpr("[:#:]", file), regexpr(".Overlap_NarrowPeaks", file)-1)
  
  overlap <- read.delim(paste("/etc/samba/smw248/user_homes/cy232/cutntag/PDAC/Comparisons/Summary_by_Sample/", mouse, ".Overlap_NarrowPeaks_of_all_antibodies.txt", sep=""), header = FALSE)
  
  for (i in TF) {
    # extract overlap regions for the TF
    ID <- annotation$ID[which(annotation$Antibody==i & annotation$Sample==mouse)]
    index <- grep(paste(ID, ID, sep="/"), overlap$V4)
    ol <- overlap[index, ]
    
    # extract active and inactive CRE regions for the TF
    tmp <- df[which(df[,i]>0), ]
    active <- tmp[which(tmp$H3K27ac==1 & tmp$BRD4==1), c("chr", "start", "end")]
    active <- left_join(active, ol, by=c("chr"="V1", "start"="V2", "end"="V3"))
    
    inactive <- tmp[which(tmp$H3K27ac==0 | tmp$BRD4==0), c("chr", "start", "end")]
    inactive <- left_join(inactive, ol, by=c("chr"="V1", "start"="V2", "end"="V3"))
    
    write.table(active[, c("V5", "V6", "V7")], paste(output, mouse, ".", i, ".Active_CRE.bed", sep=""), sep="\t", col.names = FALSE, row.names = FALSE, quote = FALSE)
    write.table(inactive[, c("V5", "V6", "V7")], paste(output, mouse, ".", i, ".Inactive_CRE.bed", sep=""), sep="\t", col.names = FALSE, row.names = FALSE, quote = FALSE)
  }
}


```

```{r Convert HTML homer motif files into txt files, include=TRUE}

library(XML)
library(RCurl)
library(rlist)
library(stringr)

dir <- "/etc/samba/smw248/user_homes/cy232/cutntag/PDAC/Comparisons/Summary_by_Sample/Homer_Motif/#5462/Differential"

path <- list.dirs(path=dir, full.names = TRUE, recursive = FALSE)

for (p in path) {
  file <- list.files(path = p, pattern = "homerResults.html", full.names = TRUE, recursive = TRUE)
  
  html_returned <- readHTMLTable(doc = file, header = TRUE, trim = TRUE)
  html_returned <- as.data.frame(html_returned)
  html_returned <- html_returned[grep("[:*:]", html_returned$NULL.Rank, invert = TRUE), ]
  html_returned$NULL...of.Targets <- as.numeric(gsub("[\\%,]", "", html_returned$NULL...of.Targets))
  html_returned$NULL...of.Background <- as.numeric(gsub("[\\%,]", "", html_returned$NULL...of.Background))
  html_returned$Percent_Difference <- html_returned$NULL...of.Targets-html_returned$NULL...of.Background
  html_subset <- html_returned[which(html_returned$Percent_Difference > 3),] # at least 3%
  
  colnames(html_subset) <- str_remove_all(colnames(html_subset), "NULL.")
  html_subset$Best.Match.Details <- substr(html_subset$Best.Match.Details, 1, regexpr("More Information", html_subset$Best.Match.Details)-1)
  
  write.table(html_subset, gsub(".html", ".3perc.txt", file), sep="\t", quote=FALSE, row.names=FALSE, col.names=TRUE)
  
}

```

```{r Filter Homer Motif Enrichment, include=TRUE}
dir <- "/etc/samba/smw248/user_homes/cy232/cutntag/PDAC/Comparisons/Summary_by_Sample/Homer_Motif/#5462/Differential"

path <- list.dirs(path=dir, full.names = TRUE, recursive = FALSE)

df <- NULL
for (p in path) {
  file <- list.files(path = p, pattern = ".3perc.txt", full.names = TRUE, recursive = TRUE)
  tmp <- read.delim(file)
  if(nrow(tmp)>0) {
    name <- gsub(dir, "", p)
    name <- substr(name, 2, nchar(name))
    name <- unlist(strsplit(name, "[:.:]"))
    tmp[, "Sample"] <- name[1]
    tmp[, "Antibody"] <- name[2]
    tmp[, "Type"] <- name[3]
    df <- rbind(df, tmp)
  }
}

df$Best.Match.Details <- substr(df$Best.Match.Details, 1, regexpr("More Information", df$Best.Match.Details)-1)
match.score <- as.numeric(unlist(lapply(df$Best.Match.Details, function(x) substr(x, regexpr("[:(:]0.", x)[length(regexpr("[:(:]0.", x))]+1, nchar(x)-1))))
df <- df[which(match.score>0.7999),] # filter out peaks with match.score <0.8

df_300bp <- df[grep("_300bp", df$Type),]
df_300bp <- df_300bp[which(df_300bp$..of.Targets>10),]
df_300bp$log10Pval <- -log10(df_300bp$P.value)
df_300bp$log10Pval[grep("Inactive", df_300bp$Type)] <- -df_300bp$log10Pval[grep("Inactive", df_300bp$Type)]
df_300bp$Type <- gsub("_300bp", "", df_300bp$Type)

df_300bp <- df_300bp[, c("..of.Targets", "Best.Match.Details", "Antibody", "Type", "log10Pval")]
colnames(df_300bp) <- c("Percent", "Best.Match.Details", "Antibody", "Type", "log10Pval")
df_300bp$Best.Match.Details <- substr(df_300bp$Best.Match.Details, 1, regexpr("/", df_300bp$Best.Match.Details)-1)
#df <- df %>% unite("X", Antibody:Best.Match.Details, sep="_")
df_300bp$Percent[grep("Inactive", df_300bp$Type)] <- -df_300bp$Percent[grep("Inactive", df_300bp$Type)]

write.table(df_300bp, paste(dir, "/Differential_Motif_300bp.txt", sep=""), sep="\t", col.names = TRUE, row.names = FALSE, quote=FALSE)


```


```{r TOBIAS motif summary, include=TRUE}
library(ggplot2)
library(ggrepel)
library(tidyverse)
TF <- c("Sox2", "Sox5", "Twist2", "cJun")
conditions <- c("Active", "Inactive")
mouse <- "5462"
root <- "/etc/samba/smw248/user_homes/cy232/cutntag/PDAC/"
annotation <- read.delim(paste(root, "2022MAR_sequencing_stat_filtered.txt", sep=""))
cluster <- read.table("~/genome/JASPAR2022_clusters_matrix.tab", fill = TRUE)
subdir1 <- "TOBIAS/"
subdir2 <- "Comparisons/Summary_by_Sample/TOBIAS_Footprint_Analysis/"
subdir3 <- "Comparisons/Summary_by_Sample/Regions_of_Interest/"

IDs <- annotation$ID1[which(annotation$Sample==paste("#", mouse, sep="") & annotation$Antibody %in% TF)]
for (i in IDs) {
  # combine active and inactive CRE
  antibody <- annotation$Antibody[which(annotation$ID1==i)]
  active <- read.delim(paste(root, subdir3, mouse, "/", antibody, ".Active_CRE.bed", sep=""), header = FALSE)
  colnames(active) <- c("chr",	"start",	"end")
  active$Status <- "Active"
  inactive <- read.delim(paste(root, subdir3, mouse, "/", antibody, ".Inactive_CRE.bed", sep=""), header = FALSE)
  colnames(inactive) <- c("chr",	"start",	"end")
  inactive$Status <- "Inactive"
  combined <- rbind(active, inactive)
  
  # read in footprint summary and extract motifs with at least 500 footprints
  tmp <- read.delim(paste(root, subdir1, i, "/BINDetect_single_output/bindetect_results.txt", sep=""))
  tmp <- tmp %>% select(-cluster)
  colnames(tmp) <- gsub("^X", "", colnames(tmp))
  colnames(tmp)[4] <- paste(mouse, antibody, colnames(tmp)[4], sep="_")
#  index <- which(merge[, paste(mouse, antibody, "bound", sep="_")]>500)
#  motifs <- tmp[index, "output_prefix"]  
  motifs <- tmp$output_prefix
  
  # overlap motifs with at least 500 footprints with combined CRE & calcualte enrichment
  stat <- data.frame("Motif"=character(), "mean_FP_score.Active"=double(), "mean_FP_score.Inactive"=double(), "diffScore"=double(), "Pval"=double())
  n=0
  for(m in motifs) {
    n=n+1
    bed <- read.delim(paste(root, subdir1, i, "/BINDetect_single_output/", m, "/beds/", m, "_all.bed", sep=""), header = FALSE)
    colnames(bed) <- c("TFBS_chr", "TFBS_start", "TFBS_end", "TFBS_name", "TFBS_score", "TFBS_strand", "chr",	"start",	"end", "footprint_score")
    bed <- left_join(combined, bed, by=c("chr",	"start",	"end"))
    filename <- paste(root, subdir1, i, "/BINDetect_single_output/", m, "/beds/", m, "_overlap_CRE.txt", sep="")
    write.table(bed, filename, sep="\t", col.names = TRUE, row.names = FALSE, quote = FALSE)
    
    bed <- bed %>% tidyr::replace_na(list(footprint_score=0) ) %>% group_by(chr, start, end, Status) %>% summarise(footprint_score=sum(footprint_score))
    stat[n, "Motif"] <- m
    stat[n, "mean_FP_score.Active"] <- mean(bed$footprint_score[which(bed$Status=="Active")])
    stat[n, "mean_FP_score.Inactive"] <- mean(bed$footprint_score[which(bed$Status=="Inactive")])
    stat[n, "diffScore"] <- stat$mean_FP_score.Active[n]-stat$mean_FP_score.Inactive[n]
    stat[n, "Pval"] <- -log10(t.test(bed$footprint_score[which(bed$Status=="Active")], bed$footprint_score[which(bed$Status=="Inactive")])$p.value)
  }
  
  # output motif enrichment volcano plots
  stat$cluster <- unlist(lapply(stat$Motif, function(x) { cluster$V1[grep(gsub("[:.:]", "_", unlist(strsplit(x, "_"))[2] ), cluster$V2)] }))
  stat <- arrange(stat, desc(Pval))
  stat$diff <- "Not Enriched"
  index <- which(stat$diffScore > 1.5 & stat$Pval > 2) 
  stat$diff[index] <- "Enriched"
  filename <- paste(root, subdir2, mouse, ".", antibody, ".footprint.enrichment.txt", sep="")
  write.table(stat, filename, sep="\t", col.names = TRUE, row.names = FALSE, quote = FALSE)
  
  # index <- which(stat$Motif %in% stat$Motif[index][1:15]) # the top 15 motifs by Pval
  stat[index, "delabel"] <- substr(stat$Motif[index], 1, regexpr("_MA", stat$Motif[index])-1)

  p <- ggplot(data=stat, aes(x=diffScore, y=Pval, col=diff, label=delabel)) +
        geom_point() + 
        theme_classic() +
        geom_text_repel(force=30, max.overlaps=100, color="black", font=7,  family="ArialMT") +
        scale_color_manual(values=c("red", "grey")) +
        theme(text=element_text(size=9,  family="ArialMT", face="bold"), legend.position = "right", legend.title = element_blank()) +
        theme(aspect.ratio=1/1)
  
  plot(p)
    
  filename <- gsub(".txt", ".pdf", filename)
  ggsave(file=filename, plot=p, width=5, height=5)
  
#  if (i==IDs[1]) {merge <- tmp} else {merge <- full_join(merge, tmp, by=colnames(tmp)[1:3])}
}
# merge$cluster <- unlist(lapply(merge$motif_id, function(x) { cluster$V1[grep(gsub("[:.:]", "_", x), cluster$V2)] }))
# filename <- paste(root, subdir2, mouse, ".", paste(TF, collapse="_"), ".bindetect_results.txt", sep="")
# write.table(merge, filename, sep="\t", col.names = TRUE, row.names = FALSE, quote = FALSE)
# 
# merge$Max_score <- apply(merge[, which(endsWith(colnames(merge), "score"))], 1, max)
# merge$Max_bound <- apply(merge[, which(endsWith(colnames(merge), "bound"))], 1, max)
# merge1 <- merge[which(merge$Max_bound>500 & merge$Max_score>9),]
# filename <- paste(root, subdir2, mouse, ".", paste(TF, collapse="_"), ".bindetect_filtered_results.txt", sep="")
# write.table(merge1, filename, sep="\t", col.names = TRUE, row.names = FALSE, quote = FALSE)


```


```{r Determine Overlap between Yap and PTFs, include=TRUE}
library(tidyverse)
library(ChIPpeakAnno)
library(Vennerable)
library("RColorBrewer")
library(viridis)


col <- rev(colorRampPalette(brewer.pal(10, "RdYlBu"))(256))
antibodies <- c("Yap", "Sox2", "Sox5", "Twist2")
files <- list.files(path="~/cutntag/PDAC/master_tables/Clean", pattern = "narrowpeaks.csaw.composition", full.names = TRUE)
output <- "/etc/samba/smw248/user_homes/cy232/cutntag/PDAC/Yap_Dependency/Diff/"

#############################
## convert master tables into bed files
for (antibody in antibodies) {
  tmp <- read.delim(grep(antibody, files, value = T))[, c("Chr", "Start", "End")]
  colnames(tmp) <- c("chr", "start", "end")
  assign(antibody, makeGRangesFromDataFrame(tmp))
}

ol <- findOverlapsOfPeaks(get(antibodies[1]), get(antibodies[2]), get(antibodies[3]), get(antibodies[4]), minoverlap = 1)
res <-makeVennDiagram(ol, scaled=TRUE) 
vt <- venn_cnt2venn(res$vennCounts)
colnames(vt@IndicatorWeight) <- c(antibodies, ".Weight")

op <- paste(output, "Yap_PTF_MasterTable_VennDiagram.pdf", sep="")
pdf(op)
gridExtra::grid.arrange(grid::grid.grabExpr(plot(vt,  doWeights = TRUE, type = "ChowRuskey")), top="MasterTables")
dev.off()


```
