# Supplementary material for: Spontaneously evolved progenitor niches escape Yap oncogene addiction in advanced pancreatic ductal adenocarcinomas
Source: Nat Commun. 2023 Mar 15;14:1443. doi: 10.1038/s41467-023-37147-y (PMC10017707; doi:10.1038/s41467-023-37147-y)
Supplement: Supplementary file 3 — Supplementary Software 1 [file 41467_2023_37147_MOESM3_ESM.zip › Script/5_Make_merged_TagDir_bw_bed.sh]

#!/bin/env bash
#Created by CN 040220

## bash ./scripts/6_Make_merged_TagDir_bw_bed.sh 2022MAR_sequencing_stat_filtered.txt

export PATH="/etc/samba/smw248/user_homes/cy232/miniconda3/bin:$PATH"
#########################################################################
## Merge Tagdirectory from individual samples for each probe
genome="/etc/samba/smw248/user_homes/smw248/cuttag_reference/Genomes/mm10.chrom.sizes"
# dir="/etc/samba/smw248/user_homes/cy232/cutntag/PDAC"
# antibodies=$(gawk -F '\t' '{if(NR != 1 && $12 != "NA") print $1}' $1 | sort | uniq | tr '\r\n' ' ')
# cd $dir

dir="/etc/samba/smw248/user_homes/cy232/cutntag/Chan"

antibodies=$(echo "BACH1 pPolIIS2_5 H4R3me2a H3K9me3")
antibodies=$(echo "H3K27ac")
cd $dir

for i in $antibodies
	do
echo $i
# tmp=$(gawk -F '\t' -v var=$i '{if(NR != 1 && $1 == var) print "./"$4"/TagDirectory"}' $1 | tr '\r\n' ' ')
tmp=$(gawk -F '\t' -v var=$i '{if(NR != 1 && $2 == var) print "./"$1"/TagDirectory"}' $1 | tr '\r\n' ' ')
echo $tmp
makeTagDirectory ./Combined/Combined_$i -d $tmp

## Make Bigwig file (default normalization)
makeUCSCfile ./Combined/Combined_$i -bigWig $genome -o ./Combined/Combined_$i.bw

## Re-call master narrowpeaks (default normalization)
findPeaks ./Combined/Combined_$i -style factor -L 15 -localSize 150000 -fdr 0.00001 -o ./Combined/Combined_$i.narrowpeaks.txt

pos2bed.pl ./Combined/Combined_$i.narrowpeaks.txt > ./Combined/Combined_$i.narrowpeaks.bed

	done

## merge all broadpeaks

# probes=$(echo "H3K27ac H3K27me3 BRD4 H3K4me3")
probes=$(echo "pPolIIS2_5 H4R3me2a H3K9me3")
probes=$(echo "H3K27ac")
for i in $probes
	do
echo $i
# Samples=$(gawk -F '\t' -v var=$i '{if(NR != 1 && $1 == var) print "./"$4"/"$4".mm10.csaw.broadpeaks.bed"}' $1 | tr '\r\n' ' ')
Samples=$(gawk -F '\t' -v var=$i '{if(NR != 1 && $2 == var) print "./"$1"/"$1".mm10.csaw.broadpeaks.bed"}' $1 | tr '\r\n' ' ')

## create a new empty tmp.bed
rm tmp.bed
touch tmp.bed

## trim, sort and merge individual bed files
for s in $Samples
	do
echo $s
cat $s | grep -v ^\# | grep . | cut -f 1-3 >> tmp.bed
	done

cat tmp.bed | sort -k1,1 -k2,2n | uniq | bedtools merge -i stdin > ./Combined/Merge_all_$i.broadpeaks.bed
head ./Combined/Merge_all_$i.broadpeaks.bed

	done
