# Supplementary material for: Spontaneously evolved progenitor niches escape Yap oncogene addiction in advanced pancreatic ductal adenocarcinomas
Source: Nat Commun. 2023 Mar 15;14:1443. doi: 10.1038/s41467-023-37147-y (PMC10017707; doi:10.1038/s41467-023-37147-y)
Supplement: Supplementary file 3 — Supplementary Software 1 [file 41467_2023_37147_MOESM3_ESM.zip › Script/13_Homer_Motif_Enrichment.sh]

export PATH="/etc/samba/smw248/user_homes/cy232/miniconda3/bin:$PATH"

input=$(echo /etc/samba/smw248/user_homes/cy232/cutntag/PDAC/Yap_Dependency/Diff/subbeds/)
beds=$(ls /etc/samba/smw248/user_homes/cy232/cutntag/PDAC/Yap_Dependency/Diff/subbeds/*.bed)
echo $beds

for b in $beds
  do
  new=$(echo $b | awk '{gsub("/etc/samba/smw248/user_homes/cy232/cutntag/PDAC/Yap_Dependency/Diff/subbeds/", ""); print}' )
  file=$(echo $new | awk '{gsub(".bed", ""); print}' )
  echo $file
  extension=${file%.*}
  change=${file##*.}
  
  if [[ $change = NoChange ]]; then echo "skip $new" ; else
    echo "enriching: $new"

    background=${input}${extension}.NoChange.bed
    
    findMotifsGenome.pl $b mm10  /etc/samba/smw248/user_homes/cy232/cutntag/PDAC/Yap_Dependency/Diff/Homer_Motif/"$file" -size 150 -bg $background -noknown -p 8
      fi

  done
