# Supplementary material for: Spontaneously evolved progenitor niches escape Yap oncogene addiction in advanced pancreatic ductal adenocarcinomas
Source: Nat Commun. 2023 Mar 15;14:1443. doi: 10.1038/s41467-023-37147-y (PMC10017707; doi:10.1038/s41467-023-37147-y)
Supplement: Supplementary file 3 — Supplementary Software 1 [file 41467_2023_37147_MOESM3_ESM.zip › Script/2_Homer_TagDir_Bw_Bed.sh]

#!/bin/env bash
#set -x

export PATH="/etc/samba/smw248/user_homes/cy232/miniconda3/bin:$PATH"

### To make TagDir, bigwig and bed files from filtered bam files

#samples=$(gawk -F '\t' '{print $1}' uniquesamples.txt | tr '\r\n' ' ')

samples=$1

for i in $samples

	do

##Make TagDirectory

echo "Generating Tag Directory for $i: `date +%H:%M:%S`"

makeTagDirectory ./"$i"/TagDirectory -sspe ./"$i"/"$i".mm10.filtered.bam

## Make Bigwig file (default normalization)

echo "Generating Bigwig files for $i: `date +%H:%M:%S`"

makeUCSCfile ./"$i"/TagDirectory -bigWig /etc/samba/smw248/user_homes/smw248/cuttag_reference/Genomes/mm10.chrom.sizes -o ./"$i"/"$i".mm10.rp10m.bw

## Call peaks/Make Bed file (default normalization, TF) 
 
echo "Calling NarrowPeaks for $i: `date +%H:%M:%S`"

findPeaks ./"$i"/TagDirectory -style factor -L 15 -localSize 150000 -fdr 0.00001 -o ./"$i"/"$i".mm10.rp10m.narrowpeaks.txt

# pos2bed.pl ./"$i"/"$i".mm10.rp10m.narrowpeaks.txt > ./"$i"/"$i".mm10.rp10m.narrowpeaks.bed
# 
	done


## Call peaks/Make Bed file (default normalization, Histone)
# 
# samples=$(gawk '{print $1}' ./UniqueHistoneSamples.txt )
# 
# for i in $samples
# 
# 	do
# 
# echo "Calling BroadPeaks for $i: `date +%H:%M:%S`"
# 
# findPeaks ./"$i"/TagDirectory -region -localSize 500000 -F 0 -L 0 -C 0 -size 150 -minDist 2500 -fdr 0.00001  -o ./"$i"/"$i".mm10.rp10m.broadpeaks.txt
# 
# pos2bed.pl ./"$i"/"$i".mm10.rp10m.broadpeaks.txt > ./"$i"/"$i".mm10.rp10m.broadpeaks.bed
# 
# 	done
