# Supplementary material for: Spontaneously evolved progenitor niches escape Yap oncogene addiction in advanced pancreatic ductal adenocarcinomas
Source: Nat Commun. 2023 Mar 15;14:1443. doi: 10.1038/s41467-023-37147-y (PMC10017707; doi:10.1038/s41467-023-37147-y)
Supplement: Supplementary file 3 — Supplementary Software 1 [file 41467_2023_37147_MOESM3_ESM.zip › Script/17_Human_Patients_Correlation.Rmd]

---
title: "Clinical_Analysis"
author: "Chunling Yi"
date: "9/21/2022"
output: html_document
---

``` {r Surivival Analysis of Human Patients based on genes associcated with Yap Dep }
library(tidyverse)
library(pracma)
library(survminer)
library(survival)
library("RColorBrewer")
library(pheatmap)
COLOR <- rev(colorRampPalette(brewer.pal(10,"RdBu"))(100))
#######################
# Read in gene list based on Cut&Tag dta
type <- "YapInd"
read_cutoff <- 2
cutree <- 2    
dir <- "/etc/samba/smw248/user_homes/cy232/cutntag/PDAC/"
dir1 <- "/etc/samba/smw248/user_homes/cy232/cutntag/PDAC/Yap_Dependency/Diff/"
dir2 <- "/etc/samba/smw248/user_homes/cdn14/cutntag/"
source <- "TCGA"
source <- "CPTAC"

PTFs <- c("SOX2", "SOX5", "TWIST2", "NR2F1", "NR2F2")
filename <- paste(dir1, "GSEA/BRD4.narrowpeaks.Yap_Independent_genes.KendallCorr.H3K27ac_concordant.txt", sep="")
mouse <- read.delim(filename, header = F)$V1
human <- convert_mouse_to_human(mouse)

##Read in human patient data; filter by Signature
#TCGA
counts <- read.delim(paste(dir, source, "/TCGA-PAAD.htseq_fpkm.collapsed_to_hgnc_symbol.tsv", sep=""))
counts[, grep(source, colnames(counts))] <- counts[, grep(source, colnames(counts))] %>% mutate_all(~replace(., is.na(.), 0))
row.names(counts) <- counts$hgnc_symbol
counts$hgnc_symbol <- NULL
colnames(counts) <- substr(colnames(counts), 1, 12)
index <- apply(counts, 1, function(x) length(which(x > read_cutoff)))
counts <- counts[which(index>10), ]
index <- apply(counts, 1, function(x) max(x)-min(x) > mean(x))
counts <- counts[index,]


survival <- read.delim(paste(dir, source, "/TCGA-PAAD.survival_filtered.tsv", sep=""))
countFil <- counts[row.names(counts) %in% human,
                   (colnames(counts) %in% survival$Patient)]

#CPTAC
counts <- read.delim(paste(dir, source, "/mRNA_RSEM_UQ_log2_Tumor.cct", sep=""))
row.names(counts) <- counts$X
counts$X <- NULL
index <- apply(counts, 1, function(x) length(which(x > read_cutoff)))
counts <- counts[which(index>10), ]


survival <- read.delim(paste(dir, source, "/clinical_meta.txt", sep=""))
survival$case_id <- gsub("-", ".", survival$case_id)

countFil <- counts[row.names(counts) %in% human,
                   (colnames(counts) %in% survival$case_id)]

## Unsupervised Clustering of Patients based on Signature GE
countFil <- distinct(countFil)
hm_su <- pheatmap::pheatmap(as.matrix(countFil), 
          border_color = NA, scale = "row",
          cluster_rows = T, cluster_cols = T, show_rownames = T,
          clustering_distance_rows = "maximum",
          clustering_distance_cols = "maximum",
          clustering_method = "complete", 
          color = COLOR, cutree_cols =  cutree, fontsize = 7,
          main = paste("Genes Associated with ", type, " (N=",nrow(countFil),")",sep=""))

## Output Clustering Heatmap
filename <- gsub(dir1, "", filename)
saveName <- paste(dir1, "HumanPatients/", source, "_", type, "_", substr(filename, regexpr("/", filename)+1, nchar(filename)), sep="")
write.table(countFil, saveName, quote = F, sep="\t", col.names = T, row.names = T)

## Output heatmap  
saveName <- gsub(".txt","_heatmap.pdf", saveName)
pdf(saveName, width = 5, height = 5)
print(hm_su)
dev.off()

## OS
t <- cutree(hm_su$tree_col,k=cutree)

#TCGA
survival$Cluster <- t[survival$Patient]
row.names(survival) <- survival$Patient

#CPTAC

## Label
LABEL <- data.frame(Cluster = 1:cutree, Group = paste(1:cutree, " (N=",table(survival$Cluster),")",sep=""))
survival <- survival %>% left_join(LABEL, by = c("Cluster"))

## Survival Fit calculation
#TCGA
fit <- survfit(Surv(OS.time, OS) ~ Group, data = survival)

g <- ggsurvplot(fit, data = survival, pval = T)

## Output Survival Curve  
saveName <- gsub("_heatmap.pdf","_SurvivalPlot.pdf", saveName)
pdf(saveName, width = 4, height = 5)
print(g)
dev.off()


```


``` {r Clustering of GEM PDXs based on Yap Independent genes }
library(tidyverse)
library(pracma)
library(survminer)
library(survival)
library("RColorBrewer")
library(pheatmap)

col <- rev(colorRampPalette(brewer.pal(10, "RdYlBu"))(256))
#######################
# Read in gene list based on Cut&Tag dta

dir <-  "/etc/samba/smw248/user_homes/cy232/cutntag/PDAC"
dir1 <- "/etc/samba/smw248/user_homes/cy232/cutntag/PDAC/Yap_Dependency/Diff/"
dir2 <- "/etc/samba/smw248/user_homes/cy232/cutntag/PDAC/Yap_Dependency/"

#Read in Yap Independent genes
filename <- paste(dir1, "GSEA/BRD4.narrowpeaks.Yap_Independent_genes.KendallCorr.H3K27ac_concordant.txt", sep="")
mouse <- read.delim(filename, header = F)$V1
human <- convertMouseGeneList(mouse)

# Read in human patient data
# Extract sample info
metadf <- read.csv("/etc/samba/smw248/user_homes/cdn14/cutntag/IntGEM/SraRunTable.txt", header = T, as.is = T, sep="\t")
metadf <- metadf[!(metadf$ID %in% c("PAX-SH-075","PAX-BJ-014", "PAX-BJ-181")),] ## REMOVING SRR13526349 DUE TO anomalous data

anno <- metadf[, c("ID", "Gem.Sens")] %>% distinct
samples <- anno$Gem.Sens
names(samples) <- anno$ID

## Extract post/pre FC info
normdf <- read.delim("/etc/samba/smw248/user_homes/cdn14/cutntag/IntGEM/Normalized_HumanvsMouse_Countable.txt")
ORDER <- metadf$Run[order(metadf$ID, factor(metadf$condition,levels = c("pre","post")))]
INDEX <- seq(1,length(ORDER)-1, by = 2)
fc <- ((normdf[,ORDER[INDEX+1]]+1)/(normdf[,ORDER[INDEX]]+1)) %>% log2
colnames(fc) <- metadf$ID[order(metadf$ID)] %>% unique
fc$human <- normdf$human
fc1 <- fc %>% distinct() %>% as.data.frame
rownames(fc1) <- fc1$human
fc1 <- fc1[,!(colnames(fc1) %in% c("PAX-SH-075","PAX-BJ-014"))]
  
### PCA
fc2 <- fc1[fc1$human %in% markers$V1,]
fc2$human <- NULL
fc2 <- fc2 %>% t
pca <- prcomp(fc2, scale = F)

f <- fviz_pca_ind(pca, repel = T, col.ind = samples,
             addEllipses = TRUE, # Concentration ellipses
             ellipse.type = "confidence",
             legend.title = "GEM.Sens")

## Output PCA
saveName <- paste(dir2, "BRD4.narrowpeaks.Yap_Independent_genes.KendallCorr.H3K27ac_concordant_IntGEM_GEM_Resistnace.PCA.pdf", sep="")
pdf(saveName, width = 6, height = 6)
print(f)
dev.off()

# Unsupervised Clustering & Plot Heatmap
row.names(anno) <- anno$ID
anno$ID <- NULL

saveName <- gsub("PCA", "heatmap", saveName)
pheatmap::pheatmap(t(fc2), scale="none", col = col, cluster_cols = TRUE, cluster_rows = TRUE, clustering_distance_rows = "manhattan", clustering_distance_cols = "manhattan", clustering_method = "ward.D2", show_rownames = FALSE, show_colnames = TRUE, filename = saveName, annotation_col = anno, fontsize_col=10, angle_col = 90)
  

```

``` {r Squamous Markers, include=T}
library("RColorBrewer")
library(pheatmap)

col <- rev(colorRampPalette(brewer.pal(10, "RdYlBu"))(256))


dir <-  "/etc/samba/smw248/user_homes/cy232/cutntag/PDAC/RNAseq"
dir1 <- "/etc/samba/smw248/user_homes/cy232/cutntag/PDAC/Yap_Dependency"

antibodies <- c("H3K27ac", "BRD4")
parameters <- c("PTF_Score", "Yap_Dependency")

files <- list.files(dir1, pattern=".master_table.narrowpeaks.csaw.composition.filtered.txt", full.names = T)
annotation <- read.delim("/etc/samba/smw248/user_homes/cy232/cutntag/PDAC/202112_sequencing_stat.filtered.final.txt", stringsAsFactors = FALSE)
annotation$Yap_Dependency <- -(annotation$Yap_Dependency)
annotation <- annotation[!is.na(annotation$Yap_Dependency), ]
###########

#squamous markers
markers <-  read.delim(paste(dir, "SquamousMarker.txt", sep="/"), header = F)
markers1 <- convert_human_to_mouse(markers$V1)

for (antibody in antibodies) {
  print(antibody)
  
  file <- grep(antibody, files, value = T)
  df <- read.delim(file) %>% separate_rows(Gene_symbol, sep=" ")
  anno1 <- annotation %>% filter(Antibody == antibody) %>% dplyr::select(ID, Sample, !!as.symbol(parameters[1]), !!as.symbol(parameters[2])) 
  
  
  # Extract TSSs matching Squamous Marker
  index <- which(df$Gene_symbol %in% markers1)
  index1 <- intersect(which(df$Gene.Name %in% markers1), which(abs(df$Distance.to.TSS) <= 500))
  index <- union(index, index1)
  df1 <- df[index, anno1$ID]
  colnames(df1) <- anno1$Sample
  df1$Gene.Name <- df$Gene.Name[index]
  plotName <- gsub(".filtered.txt", paste(".SquamousMarkers.txt", sep=""), file)
  write.table(df1, plotName, sep="\t", col.names = T, row.names = F, quote = F)

  # Unsupervised Clustering & Plot Heatmap
  anno <- anno1[, parameters]
  row.names(anno) <- anno1$Sample
  plotName <- gsub("txt$", "heatmap.pdf", plotName)
  pheatmap::pheatmap(log2(df1[, anno1$Sample]+1), scale="row", col = col, cluster_cols = TRUE, cluster_rows = TRUE, clustering_distance_rows = "manhattan", clustering_distance_cols = "manhattan", clustering_method = "ward.D2", show_rownames = FALSE, show_colnames = TRUE, filename = plotName, annotation_col = anno, fontsize_col=10, angle_col = 90)

  # Plot PCA plots
  for (parameter in parameters) {
    print(parameter)
    
    pca <- prcomp(t(df1), scale = F)
    f <- fviz_pca_ind(pca, pointsize = 4, labelsize = 2, col.ind = anno1[, parameter])
    plotName <- gsub(".filtered.txt", paste(".SquamousMarkers.", parameter, ".PCA.pdf", sep=""), file)
    pdf(plotName, width = 4, height = 4)
    
    if (parameter==parameters[1]) {
      print(f + labs(title = paste(antibody, parameter, sep=": ")) +
        scale_color_gradient2(low="blue", mid="grey",
        high="red", midpoint=3))
      dev.off()
    } else {
      print(f + labs(title = paste(antibody, parameter, sep=": ")) +
      scale_color_gradient2(low="red", mid="grey",
      high="blue", midpoint=median(anno1[, parameter])))
      dev.off()
    }
  }
}


```


``` {r DepMap}
library("RColorBrewer")
library(pheatmap)

col <- rev(colorRampPalette(brewer.pal(10, "RdYlBu"))(256))

input <- "/etc/samba/smw248/user_homes/cy232/genome/"
dir <-  "/etc/samba/smw248/user_homes/cy232/cutntag/PDAC/RNAseq"
genes <- c("YAP1", "WWTR1")
PTFs <- c("SOX2", "SOX5", "TWIST1", "TWIST2", "NR2F1", "NR2F2")
##########

#DepMap input
meta <- read.csv(paste(input, "DepMap_sample_info.csv", sep="")) %>% filter(lineage=="pancreas")
row.names(meta) <- meta$DepMap_ID
meta$DepMap_ID <- NULL

ccle <- read.csv(paste(input, "CCLE_RNAseq_DepMap.csv", sep="")) 
row.names(ccle) <- ccle$X
ccle$X <- NULL
ccle <- ccle[row.names(meta), ]
colnames(ccle) <- substr(colnames(ccle), 1, regexpr("[:.:]", colnames(ccle))-1)

#Extract Dependency Scores
df <- read.csv(paste(input, "CRISPR_gene_dependency_DepMap.csv", sep=""))
# df <- read.csv(paste(input, "CRISPR_gene_effect_DepMap.csv", sep=""))
row.names(df) <- df$DepMap_ID
df$DepMap_ID <- NULL
colnames(df) <- substr(colnames(df), 1, regexpr("[:.:]", colnames(df))-1)

#Unify ccle and dependency tables by cell line names
index <- intersect(row.names(df), row.names(ccle))
df <- df[index, ]
ccle <- ccle[index, ]
row.names(df) <- meta[index, "stripped_cell_line_name"]
row.names(ccle) <- meta[index, "stripped_cell_line_name"]

#Extract Kras mutant cell lines
mutation <- read.csv(paste(input, "CCLE_mutations.csv", sep=""))
mutation <- mutation %>% filter(Hugo_Symbol=="KRAS" & DepMap_ID %in% index & isTCGAhotspot=="True")
index <- meta[intersect(row.names(meta), mutation$DepMap_ID), "stripped_cell_line_name"]

#Extract expression of squamous markers
markers <-  read.delim(paste(dir, "SquamousMarker.txt", sep="/"), header = F)
markers <- ccle[index, intersect(colnames(ccle), markers$V1)]
write.table(markers, paste(dir, "SquamousMarker.DepMap.Dep.txt", sep="/"), sep="\t", col.names = T, row.names = T, quote = F)

#Extract expression of PTFs
PTF <- ccle[index, intersect(colnames(ccle), PTFs)]
anno <- cbind(df[index,genes], PTF)

#Output heatmap
plotName <- paste(dir, "SquamousMarker.DepMap.Dep.heatmap.pdf", sep="/")
# plotName <- paste(dir, "SquamousMarker.DepMap.GeneEffect.heatmap.pdf", sep="/")
pheatmap::pheatmap(t(log2(markers+1)), scale="row", col = col, cluster_cols = TRUE, cluster_rows = TRUE, clustering_distance_rows = "manhattan", clustering_distance_cols = "manhattan", clustering_method = "ward.D2", show_rownames = FALSE, show_colnames = TRUE, filename = plotName, annotation_col = anno, fontsize_col=10, angle_col = 90)

# Plot PCA plots
for (parameter in genes) {
  print(parameter)
  pca <- prcomp(markers, scale = F)
  f <- fviz_pca_ind(pca, pointsize = 4, labelsize = 2, col.ind = anno[, parameter])
  plotName1 <- gsub("heatmap.pdf", paste(parameter, "Dep.PCA.pdf", sep=""), plotName)
  # plotName1 <- gsub("heatmap.pdf", paste(parameter, "GeneEffect.PCA.pdf", sep=""), plotName)
  pdf(plotName1, width = 4, height = 4)
  print(f + labs(title = parameter) +
      scale_color_gradient2(low="red", mid="grey", high="blue", midpoint=0.5))
  # print(f + labs(title = parameter) +
  #     scale_color_gradient2(low="blue", mid="grey", high="red", midpoint=-0.5))

  dev.off()
}

for (parameter in genes) {
  print(parameter)
  pca <- prcomp(anno[, PTFs], scale = F)
  f <- fviz_pca_ind(pca, pointsize = 4, labelsize = 2, col.ind = anno[, parameter])
  plotName1 <- gsub("SquamousMarker.DepMap.Dep.heatmap.pdf", paste("PTF.", parameter, "Dep.PCA.pdf", sep=""), plotName)
  # plotName1 <- gsub("SquamousMarker.DepMap.GeneEffect.heatmap.pdf", paste("PTF.", parameter, "GeneEffect.PCA.pdf", sep=""), plotName)
  pdf(plotName1, width = 4, height = 4)
  print(f + labs(title = parameter) +
      scale_color_gradient2(low="red", mid="grey", high="blue", midpoint=0.5))
  #  print(f + labs(title = parameter) +
  #     scale_color_gradient2(low="blue", mid="grey", high="red", midpoint=-0.5))
  dev.off()
}


```
