# Supplementary material for: Spontaneously evolved progenitor niches escape Yap oncogene addiction in advanced pancreatic ductal adenocarcinomas
Source: Nat Commun. 2023 Mar 15;14:1443. doi: 10.1038/s41467-023-37147-y (PMC10017707; doi:10.1038/s41467-023-37147-y)
Supplement: Supplementary file 3 — Supplementary Software 1 [file 41467_2023_37147_MOESM3_ESM.zip › Script/9_Differential_Analysis_YapDep.Rmd]

---
title: "10_Differential_Analysis_YapDep"
author: "Chunling Yi"
date: "5/29/2022"
output: html_document
---

```{r Identify H3K27ac/BRD4 peaks that correlate with Yap-dependency or PTF_Score, include=TRUE }
library(matrixStats)
library(tidyr)
library(dplyr)
library(RRHO)
library(RRHO2)
library(Vennerable)

input <- "/etc/samba/smw248/user_homes/cy232/cutntag/PDAC/master_tables/Clean"
main.output <- "/etc/samba/smw248/user_homes/cy232/cutntag/PDAC/Yap_Dependency"
output <- paste(main.output, "Diff/", sep="/")

antibodies <-c("H3K27ac", "BRD4")
peaktypes <- c("broadpeaks", "narrowpeaks")
norm.types <- c("csaw.composition", "10mil")
parameters <- c("PTF_Score", "Yap_Dependency")
corrs <- c("kendall", "pearson")
reads <- 10 #max reads > 10
samples <- 3 #detected in at least 3 samples 
cutoff <- 0.1
annotation <- read.delim("/etc/samba/smw248/user_homes/cy232/cutntag/PDAC/202112_sequencing_stat.filtered.final.txt", stringsAsFactors = FALSE)
#cell.annotation <- read.delim("/etc/samba/smw248/user_homes/cy232/cutntag/PDAC/CellAnnotation.txt", stringsAsFactors = FALSE)
#annotation <- left_join(annotation, cell.annotation, by="Sample")
#write.table(annotation, "/etc/samba/smw248/user_homes/cy232/cutntag/PDAC/202112_sequencing_stat.filtered.final.txt", sep="\t", col.names = TRUE, row.names = FALSE, quote = FALSE)
annotation$Yap_Dependency <- -(annotation$Yap_Dependency)
print(antibodies)

#set up Venn object for two 
venn <- Venn(n=2)
Weights(venn) <- c(0, 0, 0, 0)
colnames(venn@IndicatorWeight)[1:2] <- antibodies

for (peaktype in peaktypes) { #1: peaktypes c("broadpeaks", "narrowpeaks")
  print(peaktype)
  for (norm in norm.types) { #2: norm.types c("csaw.composition", "10mil")
    print(norm)
    files <- list.files(path=input, pattern=paste(peaktype, norm, sep="."), recursive = FALSE, full.names = TRUE)
    
    for(parameter in parameters) { #3: parameters c("PTF_Score", "Yap_Dependency")
      print(parameter)
      for (corr in corrs) { #4: corrs c("kendall", "pearson")
        print(corr)
        
        combined <- NULL
        for (antibody in antibodies) { #5: antibodies c("H3K27ac", "BRD4")
          
          anno1 <- annotation %>% filter(Antibody == antibody) %>% dplyr::select(ID, !!as.symbol(parameter)) %>% drop_na(!!as.symbol(parameter))
          file <- grep(antibody, files, value = TRUE)
          df <- read.delim(file)
          
          #filter peaks
          signal <- as.matrix(df[, anno1$ID])
          overlap <- as.matrix(df[, paste("Overlap", anno1$ID, sep="_")])
          index <- which(rowSums(overlap) > samples & rowMaxs(signal) > reads) 
          total <- length(index)
          df <- df[index, ]
          file.name <- gsub(input, main.output, file)
          file.name <- gsub(".txt", ".filtered.txt", file.name)
          write.table(df, file.name, sep="\t", col.names = TRUE, row.names = FALSE, quote = FALSE)
          
          otherAb <- paste(grep(antibody, antibodies, value = TRUE, invert = TRUE), peaktype, sep="_")
          df <- df[which(df[, otherAb]!="NULL"), ] #BRD4+/H3K27ac+
          common <- nrow(df)
          signal <- as.matrix(df[, anno1$ID])
          
          #output overlap info for venn
          if(antibody==antibodies[1]) {Weights(venn)[2] <- total-common} else {Weights(venn)[3] <- total-common}
        
          #Correlate Peak Signals to parameter
          correlation <- df[, paste(antibodies, peaktype, sep="_")]
          correlation[, paste(antibody, peaktype, sep="_")] <- as.character(correlation[, paste(antibody, peaktype, sep="_")])
          correlation[, paste(antibody, parameter, "Corr", sep=".")] <- unlist(lapply(1:nrow(df), function(x) { cor(signal[x , anno1$ID], anno1[, parameter], method = corr)}))
          correlation <- separate_rows(correlation, !!as.symbol(otherAb), sep=" ")
          if(antibody==antibodies[1]) {combined <- correlation } else {combined <- inner_join(combined, correlation, by=paste(antibodies, peaktype, sep="_"))}
          
        } #5: antibodies 
        
        file.name <- paste(output, antibodies[1], ".", antibodies[2], ".", peaktype, ".", norm, ".Allcommonpeaks.", parameter, ".", corr, "correlation.txt", sep="")
        write.table(combined, file.name, sep="\t", col.names = TRUE, row.names = FALSE, quote =FALSE)
        
        combined$merged_PeakID <- unlist(lapply(1:nrow(combined), function(x) paste(combined[x, paste(antibodies, peaktype, sep="_")], collapse ="_") ))
        combined <- as.data.frame(combined)
        rho <- cor.test(combined[,paste(antibodies[1], parameter, "Corr", sep=".")], combined[,paste(antibodies[2], parameter, "Corr", sep=".")], method = "spearman")
        print(rho)
        
       ## perform RRHO analysis
        output1 <- paste(output, "RRHO/", peaktype, ".", norm, ".", parameter, ".", corr, "Corr", sep="")
        if (!(dir.exists(output1))) { dir.create(output1) }
        
        RRHO_obj <- RRHO(combined[,c("merged_PeakID", paste(antibodies[1], parameter, "Corr", sep="."))], combined[,c("merged_PeakID", paste(antibodies[2], parameter, "Corr", sep="."))], alternative='enrichment', labels = antibodies, plots = TRUE, outputdir = output1)
        image(RRHO_obj$hypermat)
        
        ## perform RRHO2 analysis and extract gene lists that provide the most significant overlap
        RRHO_obj <-  RRHO2_initialize(combined[,c("merged_PeakID", paste(antibodies[1], parameter, "Corr", sep="."))], combined[,c("merged_PeakID", paste(antibodies[1], parameter, "Corr", sep="."))], multipleTesting = "none", boundary = 0.1, log10.ind = FALSE, labels = antibodies)
        
        ### print RRHO2 heatmaps and venn diagrams
        pdf(file = paste(output1, "/", antibodies[1], ".", antibodies[2], "_RRHO2.", parameter, ".heatmap.", cutoff, ".pdf",sep = ""))
        plot(RRHO2_heatmap(RRHO_obj))
        dev.off()
        pdf(file = paste(output1, "/", antibodies[1], ".", antibodies[2], "_RRHO2.", parameter, ".venn.up.", cutoff, ".pdf",sep = ""))
        plot(RRHO2_vennDiagram(RRHO_obj, type = "uu"))
        dev.off()
        pdf(file = paste(output1, "/", antibodies[1], ".", antibodies[2], "_RRHO2.", parameter, ".venn.dn.", cutoff, ".pdf",sep = ""))
        plot(RRHO2_vennDiagram(RRHO_obj, type = "dd"))
        dev.off()
        
        ### extract commonly up and down regulated peaks
        down_regulated <- RRHO_obj$genelist_dd$gene_list_overlap_dd
        up_regulated <- RRHO_obj$genelist_uu$gene_list_overlap_uu
        
        ### subset Overlap table
        Overlap1 <- rbind(combined[which(combined$merged_PeakID %in% down_regulated), ], combined[which(combined$merged_PeakID %in% up_regulated), ])
        
        write.table(Overlap1, paste(output1, "/", antibodies[1], ".", antibodies[2], ".", peaktype, ".", norm, "_RRHOconcordantDiff_peaks_by_", parameter, ".", cutoff, ".txt", sep=""), sep="\t", col.names = TRUE, row.names = FALSE, quote = FALSE)
      } #4: corrs
    } #3: parameter
    
    #Plot Venn Diagram
    Weights(venn)[4] <- common
    pdf(file=paste(output, antibodies[1], ".", antibodies[2], ".overlap.", peaktype, ".", norm, ".pdf", sep=""))
    plot(venn, type="circles", doWeights=TRUE)
    dev.off()

  } #2: norm
} #1: peaktype


```


```{r filter H3K27ac/BRD4 master tables for concordant peaks that correlate with Yap_Dependency or PTF_Score, include=TRUE}
library(dplyr)
library(tidyr)
library(matrixStats)

input <- "/etc/samba/smw248/user_homes/cy232/cutntag/PDAC/master_tables/Clean"
input1 <- "/etc/samba/smw248/user_homes/cy232/cutntag/PDAC/Yap_Dependency/Diff/"

antibodies <-c("H3K27ac", "BRD4")
cutoff <- 0.3
corr.methods <- c("kendall", "pearson")

for (corr in corr.methods) {
  corrfiles <- list.files(path=input1, pattern = paste(corr, "correlation.txt$", sep=""), full.names = TRUE)
  dirs <- list.dirs(path=paste(input1, "RRHO", sep=""), full.names = TRUE, recursive = FALSE)
  dirs <- grep(corr, dirs, value = TRUE, ignore.case = TRUE)
  for (dir in dirs) {
    name <- gsub(paste(input1, "RRHO/", sep=""), "", dir)
    peaktype <- unlist(strsplit(name, split = "[:.:]"))[1]
    parameter <-  unlist(strsplit(name, split = "[:.:]"))[length(unlist(strsplit(name, split = "[:.:]")))-1]
    if(length(unlist(strsplit(name, split = "[:.:]")))==5) {norm <- paste(unlist(strsplit(name, split = "[:.:]"))[2], unlist(strsplit(name, split = "[:.:]"))[3], sep=".")} else {norm <-  unlist(strsplit(name, split = "[:.:]"))[2]}
    
    index <- grep(paste(peaktype, norm, parameter, sep="."), gsub("Allcommonpeaks.", "", corrfiles))
    df <- read.delim(corrfiles[index]) 
    colnames(df) <- gsub(paste("_", peaktype, sep=""), "", colnames(df))
    df[, antibodies[1]] <- as.character(df[, antibodies[1]])
    df[, antibodies[2]] <- as.character(df[, antibodies[2]])
    
    files <- list.files(path=dir, pattern = ".csv$", full.names = TRUE)
    tmp1 <- read.delim(files[1], header = FALSE)
    tmp2 <- read.delim(files[2], header = FALSE)
    df <- rbind(tmp1, tmp2) %>% tidyr::separate(V1, into=c(antibodies), sep="_") %>% left_join(df, by=c(antibodies)) 
    index <- which(rowMins(abs(as.matrix(df[, grep(".Corr$", colnames(df))]))) > cutoff)
    df <- df[index, antibodies]
    
    files <- list.files(path=input, pattern=paste(peaktype, norm, sep="."), recursive = FALSE, full.names = TRUE)
    df1 <- read.delim(grep(antibodies[1], files, value = TRUE))
    df1 <- df1[as.character(df1[, paste(antibodies[1], peaktype, sep = "_")]) %in% df[, antibodies[1]], ]
    file.name <- paste(input1, antibodies[1], ".", peaktype, ".", norm, ".", parameter,".", corr, "Corr.", antibodies[2], "_concordant.txt", sep="")
    write.table(df1, file.name, sep="\t", col.names = TRUE, row.names = FALSE, quote = FALSE)
    
    df2 <- read.delim(grep(antibodies[2], files, value = TRUE))
    df2 <- df2[as.character(df2[, paste(antibodies[2], peaktype, sep = "_")]) %in% df[, antibodies[2]], ]
    file.name <- paste(input1, antibodies[2], ".", peaktype, ".", norm, ".", parameter, ".", corr, "Corr.", antibodies[1], "_concordant.txt", sep="")
    write.table(df2, file.name, sep="\t", col.names = TRUE, row.names = FALSE, quote = FALSE)
  }

}

```
  
```{r make heatmaps with H3K27ac/BRD4 concordant peaks that correlate with Yap_Dependency or PTF_Score, include=TRUE}
library(tidyr)
library(dplyr)
library("RColorBrewer")
library(pheatmap)

col <- rev(colorRampPalette(brewer.pal(10, "RdYlBu"))(256))
dmethods <- c("euclidean", "manhattan", "canberra", "minkowski")
hmethods <- c("ward.D", "ward.D2", "complete", "average", "mcquitty", "median","centroid")

#annotation <- read.delim("/etc/samba/smw248/user_homes/cy232/cutntag/PDAC/202112_sequencing_stat.filtered.final.txt", stringsAsFactors = FALSE)
annotation <- read.delim("/etc/samba/smw248/user_homes/cy232/cutntag/PDAC/Yap_Dependency/Yap_Dependency_Samples_sequencing_stat.txt")
annotation$Yap_Dependency <- -(annotation$Yap_Dependency)

input <- "/etc/samba/smw248/user_homes/cy232/cutntag/PDAC/Yap_Dependency/Diff/"
#output <- "/etc/samba/smw248/user_homes/cy232/cutntag/PDAC/Comparisons/Correlation/heatmap/"
output <- "/etc/samba/smw248/user_homes/cy232/cutntag/PDAC/Yap_Dependency/unsupervised_clustering/"
files <- intersect(list.files(input, pattern="Corr.", full.names = TRUE), list.files(input, pattern="_concordant.txt$", full.names = TRUE))

for (file in files) {
  ## Read in and filter master table
  tmp <- read.delim(file)
  name <- gsub(paste(input, "/", sep=""), "", file)
  antibody <- unlist(strsplit(name, split = "[:.:]"))[1]
  anno <- annotation %>% filter(Antibody==antibody) # %>% arrange(PTF_Score, desc(Yap_Dependency))
  row.names(anno) <- anno$Sample
  tmp <- tmp[, anno$ID]
  colnames(tmp) <- row.names(anno)
  anno <- anno %>% dplyr::select(PTF_Score, Differentiation, Yap_Dependency, Yap_Status, Genotype)
  
  ## Remake heatmaps with significantly concordant peaks
  for (dmethod in dmethods) {
    for (hmethod in hmethods) {
      file_name <- gsub(input, output, file)
      file_name <- gsub("txt$", paste(dmethod, hmethod, "heatmap.pdf", sep="." ) , file_name)
      pheatmap(log2(tmp+1), scale="row", col = col, cluster_cols = TRUE, cluster_rows = TRUE, clustering_distance_rows = dmethod, clustering_distance_cols = dmethod, clustering_method = hmethod, show_rownames = FALSE, show_colnames = TRUE, filename = file_name, annotation_col = anno, fontsize_col=10, angle_col = 90)
    }
  }
}

```


```{r rGREAT enrichment of BRD4/H3K27ac peaks correlated with Yap_Dependency, include=TRUE}

library(rGREAT)
input <- "/etc/samba/smw248/user_homes/cy232/cutntag/PDAC/Yap_Dependency/Diff/"
output <- paste(input, "GREAT/", sep="")
output1 <- paste(input, "GSEA/", sep="")

file <- paste(input, "H3K27ac.BRD4.narrowpeaks.csaw.composition.Allcommonpeaks.Yap_Dependency.pearsoncorrelation.txt", sep="")
df <- read.delim(file)
Dependent <- df$BRD4_narrowpeaks[df$BRD4.Yap_Dependency.Corr > 0]
Independent <- df$BRD4_narrowpeaks[df$BRD4.Yap_Dependency.Corr < 0]
file <- paste(input, "BRD4.narrowpeaks.csaw.composition.Yap_Dependency.pearsonCorr.H3K27ac_concordant.txt", sep="")
df <- read.delim(file)
Dependent <- df[df$BRD4_narrowpeaks %in% Dependent, ]
Independent <- df[df$BRD4_narrowpeaks %in% Independent, ]

Dependent_genes <- unique(Dependent$Gene.Name[which(Dependent$Distance.to.TSS <= 1000 & Dependent$Distance.to.TSS >= -5000)])
write.table(Dependent_genes, paste(output1, "BRD4.narrowpeaks.Yap_Dependent_genes.KendallCorr.H3K27ac_concordant.txt", sep=""), sep="\t", col.names = FALSE, row.names = FALSE, quote=FALSE)
Independent_genes <- unique(Independent$Gene.Name[which(Independent$Distance.to.TSS <= 1000 & Independent$Distance.to.TSS >= -5000)])
write.table(Independent_genes, paste(output1, "BRD4.narrowpeaks.Yap_Independent_genes.KendallCorr.H3K27ac_concordant.txt", sep=""), sep="\t", col.names = FALSE, row.names = FALSE, quote=FALSE)

Dependent_bed <- Dependent[, c("Chr", "Start", "End")]
colnames(Dependent_bed)  <- c("chr", "start", "end")
write.table(Dependent_bed, paste(output, "BRD4.narrowpeaks.Yap_Dependent.KendallCorr.H3K27ac_concordant.bed", sep=""), sep="\t", col.names = FALSE, row.names = FALSE, quote=FALSE)
Independent_bed <- Independent[, c("Chr", "Start", "End")]
colnames(Independent_bed)  <- c("chr", "start", "end")
write.table(Independent_bed, paste(output, "BRD4.narrowpeaks.Yap_Independent.KendallCorr.H3K27ac_concordant.bed", sep=""), sep="\t", col.names = FALSE, row.names = FALSE, quote=FALSE)

#bg_bed <- df[, c("Chr", "Start", "End")]
#colnames(bg_bed)  <- c("chr", "start", "end")
bg_bed <- rbind(Dependent_bed, Independent_bed)

job = submitGreatJob(Independent_bed, bg=bg_bed, species = "mm10", adv_upstream = 3, adv_downstream = 0.5, adv_span = 2000)

tb = getEnrichmentTables(job)
#file <- paste(output, "BRD4.narrowpeaks.Yap_Independent.KendallCorr.H3K27ac_concordant.GREAT.Enrichment.RDS", sep="")
file <- paste(output, "BRD4.narrowpeaks.Yap_Independent.KendallCorr.H3K27ac_concordant.GREAT.EnrichmentCompare.RDS", sep="")
saveRDS(tb, file)

tb = getEnrichmentTables(job, download_by = "tsv")
#file <- paste(output, "BRD4.narrowpeaks.Yap_Independent.KendallCorr.H3K27ac_concordant.GREAT.EnrichmentTables.RDS", sep="")
file <- paste(output, "BRD4.narrowpeaks.Yap_Independent.KendallCorr.H3K27ac_concordant.GREAT.EnrichmentTablesCompare.RDS", sep="")
saveRDS(tb, file)

job = submitGreatJob(Dependent_bed, bg=bg_bed, species = "mm10", adv_upstream = 3, adv_downstream = 0.5, adv_span = 2000)

tb = getEnrichmentTables(job)
#file <- paste(output, "BRD4.narrowpeaks.Yap_Dependent.KendallCorr.H3K27ac_concordant.GREAT.Enrichment.RDS", sep="")
file <- paste(output, "BRD4.narrowpeaks.Yap_Dependent.KendallCorr.H3K27ac_concordant.GREAT.EnrichmentCompare.RDS", sep="")
saveRDS(tb, file)

tb = getEnrichmentTables(job, download_by = "tsv")
#file <- paste(output, "BRD4.narrowpeaks.Yap_Dependent.KendallCorr.H3K27ac_concordant.GREAT.EnrichmentTables.RDS", sep="")
file <- paste(output, "BRD4.narrowpeaks.Yap_Dependent.KendallCorr.H3K27ac_concordant.GREAT.EnrichmentTablesCompare.RDS", sep="")
saveRDS(tb, file)

```


```{r Convert BRD4 HTML homer motif files into txt files, include=TRUE}

library(XML)
library(RCurl)
library(rlist)
library(stringr)

dir <- "/etc/samba/smw248/user_homes/cy232/cutntag/PDAC/Yap_Dependency/Diff/Homer_Motif"

path <- list.dirs(path=dir, full.names = TRUE, recursive = FALSE)

for (p in path) {
  files <- list.files(path = path, pattern = "homerResults.html", full.names = TRUE, recursive = TRUE)
  
  for (file in files) {
    html_returned <- readHTMLTable(doc = file, header = TRUE, trim = TRUE)
    html_returned <- as.data.frame(html_returned)
    html_returned <- html_returned[grep("[:*:]", html_returned$NULL.Rank, invert = TRUE), ]
    html_returned$NULL...of.Targets <- as.numeric(gsub("[\\%,]", "", html_returned$NULL...of.Targets))
    html_returned$NULL...of.Background <- as.numeric(gsub("[\\%,]", "", html_returned$NULL...of.Background))
    html_returned$Percent_Difference <- html_returned$NULL...of.Targets-html_returned$NULL...of.Background
    html_subset <- html_returned[html_returned$Percent_Difference > 3,]
    
    colnames(html_subset) <- str_remove_all(colnames(html_subset), "NULL.")
    
    write.table(html_subset, gsub(".html", ".3perc.txt", file), sep="\t", quote=FALSE, row.names=FALSE, col.names=TRUE)
  }
}

```

```{r Determine TF binding at Yap_dependent and Yap_Independent peaks, include=TRUE}
library(dplyr)
library(Vennerable)
library("RColorBrewer")
library(viridis)
library(pheatmap)
library(dendextend)
library(seriation)

col <- rev(colorRampPalette(brewer.pal(10, "RdYlBu"))(256))
annotation <- read.delim("/etc/samba/smw248/user_homes/cy232/cutntag/PDAC/Yap_Dependency/Yap_Dependency_Samples_sequencing_stat.txt")
annotation$Yap_Dependency <- -(annotation$Yap_Dependency)
antibody <- "Yap"
comparisons <- c("YapDH", "YapDL")
dmethod <- "euclidean"
hmethod <- "ward.D"

files <- list.files(path="~/cutntag/PDAC/master_tables/Clean", pattern = "narrowpeaks.csaw.composition", full.names = TRUE)
output <- "/etc/samba/smw248/user_homes/cy232/cutntag/PDAC/Yap_Dependency/Diff/"

#############################
## extract concordant H3K27ac peaks that correlate with high and low Yap dependency
H3K27ac <- read.delim(paste(output, "H3K27ac.BRD4.narrowpeaks.csaw.composition.Allcommonpeaks.Yap_Dependency.kendallcorrelation.txt", sep=""))
index1 <- which(H3K27ac$H3K27ac.Yap_Dependency.Corr > 0.3 & H3K27ac$BRD4.Yap_Dependency.Corr > 0.3)
index2 <- which(H3K27ac$H3K27ac.Yap_Dependency.Corr < -0.3 & H3K27ac$BRD4.Yap_Dependency.Corr < -0.3)
assign(comparisons[1], unique(H3K27ac$H3K27ac_narrowpeaks[index1]))
assign(comparisons[2],  unique(H3K27ac$H3K27ac_narrowpeaks[index2]))

# read in master table for TF & identify TF peaks overlapping concordant H3K27ac peaks 
df <- read.delim(grep(antibody, files, value = TRUE)) %>% separate_rows(H3K27ac_narrowpeaks, sep=" ") 
colnames(df) <- gsub(paste(antibody, "narrowpeaks", sep="_"), "PeakID", colnames(df))

index1 <- which(df$H3K27ac_narrowpeaks %in% get(comparisons[1]))
index2 <- which(df$H3K27ac_narrowpeaks %in% get(comparisons[2]))
index0 <- setdiff(1:nrow(df), c(index1, index2))

#set up 3-way Venn object & plot Venn Diagram
venn <- Venn(n=3)
Weights(venn) <- rep(0, 8)
colnames(venn@IndicatorWeight)[1:3] <- c(antibody, comparisons)

Weights(venn)[["100"]] <- length(unique(df$H3K27ac_narrowpeaks[index0]))
Weights(venn)[["110"]] <- length(unique(df$H3K27ac_narrowpeaks[index1]))
Weights(venn)[["101"]] <- length(unique(df$H3K27ac_narrowpeaks[index2]))
Weights(venn)[["010"]] <- length(get(comparisons[1])) - length(unique(df$H3K27ac_narrowpeaks[index1]))
Weights(venn)[["001"]] <- length(get(comparisons[2])) - length(unique(df$H3K27ac_narrowpeaks[index2]))

file.name <- paste(output, antibody, ".overlap.H3K27ac.BRD4.concordant.Yap_Dependency.kendallcorrelation.VennDiagram.txt", sep="")
write.table(venn@IndicatorWeight, file.name, sep = "\t", col.names = TRUE, row.names = FALSE, quote = FALSE)

file.name <- gsub(".txt$", ".pdf", file.name)
pdf(file.name)
plot(venn, type="circles", doWeights=TRUE)
dev.off()

#plot heatmap with TF peaks overlapping concordant H3K27ac peaks 
df[index1, "YapD"] <- "High"
df[index2, "YapD"] <- "Low"
df <- df %>% drop_na(YapD)

## prepare signal matrix & annotation tables
anno <- annotation %>% filter(Antibody==antibody) # %>% arrange(PTF_Score, desc(Yap_Dependency))
row.names(anno) <- anno$Sample

# set up matrix
df <- df[, c(anno$ID, "YapD", "PeakID")] %>% distinct()
mat <- df[, anno$ID]
row.names(mat) <- df$PeakID
colnames(mat) <- row.names(anno)

# set up col annotation table
anno_Col <- anno %>% dplyr::select(PTF_Score, Differentiation, Yap_Dependency) 

# set up row annotation table
anno_Row <- df[, "YapD"] %>% data.frame() 
row.names(anno_Row) <- df$PeakID
anno_Row$YapD <- factor(anno_Row$YapD)

# Specify row annotation colors
row_colors = list(YapD = c(High="black", Low="red")) 

## Make heatmaps with TF peaks overlapping the significantly concordant peaks
p <- pheatmap(log2(mat+1), scale="row", col = col, cluster_cols = TRUE, cluster_rows = TRUE, clustering_distance_rows = dmethod, clustering_distance_cols = dmethod, clustering_method = hmethod, show_rownames = FALSE, show_colnames = TRUE, annotation_row = anno_Row,  annotation_col = anno_Col, annotation_colors = row_colors, fontsize_col=10, angle_col = 90, cutree_cols = 3 )
row_dend <- rotate(p[[1]], order = rev(row.names(mat)[get_order(p[[1]])])) # invert row dendrogram

file.name <- gsub("heatmap.pdf", "heatmap.pdf", file.name)
pheatmap(log2(mat+1), scale="row", col = col, cluster_rows = row_dend, cluster_cols = TRUE, clustering_distance_cols = dmethod, clustering_method = hmethod, show_rownames = FALSE, show_colnames = TRUE, annotation_row = anno_Row,  annotation_col = anno_Col, annotation_colors = row_colors, fontsize_col=10, angle_col = 90, cutree_cols = 3, filename = file.name )

```
