# Supplementary material for: Spontaneously evolved progenitor niches escape Yap oncogene addiction in advanced pancreatic ductal adenocarcinomas
Source: Nat Commun. 2023 Mar 15;14:1443. doi: 10.1038/s41467-023-37147-y (PMC10017707; doi:10.1038/s41467-023-37147-y)
Supplement: Supplementary file 3 — Supplementary Software 1 [file 41467_2023_37147_MOESM3_ESM.zip › Script/3_Identify_CSAW_Scaling_Factors.R]

library(csaw)
library(edgeR)
library(rtracklayer)
library(parallel)
library(dplyr)

bam.name <- ".mm10.filtered.bam"
dir <- "/etc/samba/smw248/user_homes/cy232/cutntag/PDAC/"
batch <- "2022MAR"
file.name <- paste(batch, "sequencing_stat_filtered.txt", sep="_")
annotation <- read.delim(file.name)

antibodies <- unique(annotation$Antibody[duplicated(annotation$Antibody)])
#antibodies <- "H3K27me3"
core <- length(antibodies)

#### Parameter settings for csaw.
blacklist <- "/etc/samba/smw248/user_homes/smw248/cuttag_reference/BlacklistSequences/ENCFF547MET_mm10.bed" # Modify as needed.
blacklist <- import(blacklist)
minq <- 20
max.frag <- 800
param <- readParam(minq = minq, max.frag=max.frag, discard = blacklist, pe="both")
composition_binWidth <- c(10800, 1250)
histones <- c("H3K27ac", "H3K4me3", "H3K27me3", "BRD4")
#############################################################################################
message(paste("Running CSAW normalization using", core, "cores"))

results <- mclapply(antibodies, function(antibody) {
 
  #### Identify samples and generate path to corresponding bam files
  index <- which(annotation$Antibody==antibody)
  samples <- annotation[index, "ID1"]
  bams <- paste(dir, samples, "/", samples, bam.name, sep="")
  
  #### Normalization for composition biases.
  
  # Get the optimal binWidth and conditions based on antibody
  if (antibody %in% histones ) { bin <- composition_binWidth[1] } else { bin <- composition_binWidth[2] }
  
  # Calculate bins
  bins <- windowCounts(bams, bin = TRUE, width = bin, param = param)
  message(paste(antibody, bin, sep=":"))
  
  # Calculate SF
  SF <- normFactors(bins, se.out = FALSE)
  message(SF)
  return(SF)
}, mc.cores = core)

names(results) <- antibodies

saveRDS(results, paste(dir, batch, "_CSAW_SF", sep=""))

# ammend annotation table
message("Adding CSAW SF to annotation table")

for (antibody in antibodies) {
  index <- which(annotation$Antibody==antibody)
  annotation[index, "csaw_SF"] <- results[[antibody]]
}

write.table(annotation, file.name, sep="\t", col.names = TRUE, row.names = FALSE, quote = FALSE)
