# Supplementary material for: Spontaneously evolved progenitor niches escape Yap oncogene addiction in advanced pancreatic ductal adenocarcinomas
Source: Nat Commun. 2023 Mar 15;14:1443. doi: 10.1038/s41467-023-37147-y (PMC10017707; doi:10.1038/s41467-023-37147-y)
Supplement: Supplementary file 3 — Supplementary Software 1 [file 41467_2023_37147_MOESM3_ESM.zip › Script/1_mouse_bowtie2_CN_modified_including_Trimming.sh]

#!/bin/bash
#Created by SW, modified by CN
#set -x
export PATH="/etc/samba/smw248/user_homes/cy232/miniconda3/bin:$PATH"

#find /etc/samba/smw248/user_homes/cdn14/cutntag/100620_data/raw/usftp21.novogene.com/raw_data -name "sm*.gz" | sort > tmp.txt
#cat tmp.txt | xargs -n 2 bash -c './scripts/1_mouse_bowtie2_CN_modified_including_Trimming.sh $1 $2' bash
#cat tmp.txt | xargs -n 3 bash -c '~/cutntag/PDAC/scripts/1_mouse_bowtie2_CN_modified_including_Trimming.sh $1 $2 $3' bash

folder="/etc/samba/smw248/user_homes/cy232/cutntag/merged_tag_directory/test" ## change every time
#folder=$3

#Shorten file name

base=$(basename $1)
name=${base%%_*}
echo $name

extension=_val_1.fq.gz
extension2=_val_2.fq.gz

name2=${name}${extension}
name3=${name}${extension2}
echo $name2
echo $name3

#Outputs are dumped in respective arguments' folder

#############################################################

##takes in two input arguments ($1 and $2) , trims adaptors and saves trimmed files to adaptor_trimmed directory

tmp=$(ls ./adaptor_trimmed/$name2)
if [ -n "$tmp" ]; then  
echo "Trimmed files found: Skip trimming..." ; else
/etc/samba/smw248/user_homes/smw248/cuttag_reference/TrimGalore-0.6.5/trim_galore --paired --fastqc --cores 6 -o ./adaptor_trimmed/ $1 $2 --basename $name
fi

#####################################################################
tmp=$(ls $folder/$name)
if [ -n "$tmp" ]; then  
echo "Folder found: Skip alignment..." ; else

mkdir -p $folder/$name
echo $folder/$name

# Align to ECOLI, saves stderr to $name.ecoli.stat.tsv (this will save the alignemnt stats for this file)


echo "Aligning to ecoli genome: `date +%H:%M:%S`"

bowtie2 -p 8 \
	-x /etc/samba/smw248/user_homes/cy232/genome/bowtie2Index/ecoli/ecoli  \
	-1 ./adaptor_trimmed/$name2 \
	-2 ./adaptor_trimmed/$name3 \
	--very-sensitive-local --no-mixed --dovetail \
	2> ${folder}/${name}/${name}.ecoli_mapped.tsv | \

##Tee into count ecoli reads and (filtered non-ecoli reads)
tee >(samtools view -@ 8 -c -F 12 - > ${folder}/${name}/${name}.ecoli.count.txt) | \

samtools view -@ 8 -bhf 12 - -o ${folder}/${name}/${name}.unmapped.bam

#####################################################################
### Select only reads that did not map to Ecoli Align to MM10

echo "Converting back to fastq; Mapping to mm10 genome: `date +%H:%M:%S`"

samtools fastq -@ 8 ${folder}/${name}/${name}.unmapped.bam | \

bowtie2 -p 8 \
	-x /etc/samba/smw248/user_homes/cy232/genome/bowtie2Index/mm10/mm10 \
	--very-sensitive-local --no-mixed --dovetail \
	--phred33 -X 1000 \
	2> ${folder}/${name}/${name}.mm10_stat.tsv \
	--interleaved - | \

##Tee into count mm10 reads and alignment
tee >(samtools view -@ 8 -c -F 12 - > ${folder}/${name}/${name}.mm10.mapped.txt) | \

samtools view -@ 8 -bh - -o ${folder}/${name}/${name}.mm10_alignment.bam

####################################################################
# Resorting by Coordinates and Markduplicates with Picard
samtools sort --threads 8 \
		-o tmp.bam \
		${folder}/${name}/${name}.mm10_alignment.bam
 
java -Xmx8g -jar ~/miniconda3/pkgs/picard-2.26.9-hdfd78af_0/share/picard-2.26.9-0/picard.jar MarkDuplicates \
	I=tmp.bam \
	O=${folder}/${name}/${name}.mm10.dupmark.bam \
	M=${folder}/${name}/${name}.mm10.dupmetrics.txt


#############################################################

## SORT & FILTER duplicates & tee >(collect readcount filter statistics)

echo "Finished aligning to mm10; filtering BAM file: `date +%H:%M:%S`"

samtools view -@ 8 -hF 1024 ${folder}/${name}/${name}.mm10.dupmark.bam | \

## Filter for header & reads that DONT have "XS:i:" alternative alignment tag --> only uniquely mapped region
gawk '{pattern=match($0, ".*(XS:i:[0-9]{0,3}).*"); if(pattern == 0 || $1 ~ /^@/) print $0}' | \
tee 	>(samtools view -@ 8 -cS - > ${folder}/${name}/${name}.mm10.no2nd.txt) | \
samtools sort -@ 8 -O BAM - | \

## Remove blacklisted regions (defined by ENCODE)
bedtools intersect -v 	-a - \
			-b /etc/samba/smw248/user_homes/smw248/cuttag_reference/BlacklistSequences/ENCFF547MET_mm10.bed \
			-ubam | \
tee     >(samtools view -@ 8 -cS - > ${folder}/${name}/${name}.mm10.filtered.txt) | \

samtools sort -@ 8 -O BAM - > ${folder}/${name}/${name}.mm10.filtered.bam 

samtools index -@ 8 ${folder}/${name}/${name}.mm10.filtered.bam 

#############################################################
rm ${folder}/${name}/${name}.unmapped.bam
rm tmp.bam

fi
