# Supplementary material for: Spontaneously evolved progenitor niches escape Yap oncogene addiction in advanced pancreatic ductal adenocarcinomas
Source: Nat Commun. 2023 Mar 15;14:1443. doi: 10.1038/s41467-023-37147-y (PMC10017707; doi:10.1038/s41467-023-37147-y)
Supplement: Supplementary file 3 — Supplementary Software 1 [file 41467_2023_37147_MOESM3_ESM.zip › Script/16_RNAseq.Rmd]

```{r Markers}
library(DESeq2)
library(biomaRt)
library(tidyverse)
library(pracma)
library("factoextra")
library("RColorBrewer")
library(pheatmap)
col <- rev(colorRampPalette(brewer.pal(10, "RdYlBu"))(256))

dir <-  "/etc/samba/smw248/user_homes/cy232/cutntag/PDAC/RNAseq"
df <- read.csv(paste(dir, "RNAseq_Results.P4715Tm_removed_vs_PancreasGFP(Ctrl).csv", sep="/"))
samples <- c(grep("_GFP$", colnames(df), value = T), grep("_Tm$", colnames(df), value = T))
genotypes <- c(rep("Yap+", length(grep("_GFP$", colnames(df)))),  rep("Yap-", length(grep("_Tm$", colnames(df)))))

#squamous markers
markers <-  read.delim(paste(dir, "SquamousMarker.txt", sep="/"), header = F)
markers1 <- convertHumanGeneList(markers$V1)
df1 <- inner_join(markers1, df, by=c("MGI.symbol"="mgi_symbol"))
plotName <- paste(dir, "/Results.P4715Tm_removed_vs_PancreasGFP.SquamousMarker.txt", sep="")
write.table(df1, plotName, sep="\t", col.names = T, row.names = F, quote = F)
 
# Unsupervised Clustering & Plot Heatmap
anno <- data.frame("Genotype"=genotypes)
row.names(anno) <- samples
plotName <- gsub("txt$", "heatmap.pdf", plotName)
pheatmap::pheatmap(log2(df1[, samples]+1), scale="row", col = col, cluster_cols = TRUE, cluster_rows = TRUE, clustering_distance_rows = "manhattan", clustering_distance_cols = "manhattan", clustering_method = "ward.D2", show_rownames = FALSE, show_colnames = TRUE, filename = plotName, annotation_col = anno, fontsize_col=10, angle_col = 90)

pca <- prcomp(t(df1[, samples]), scale = F)
COLOR <- c("Yap-","Yap+")
names(COLOR) <- c("Yap-","Yap+")
colorList <- COLOR[genotypes]

f <- fviz_pca_ind(pca, repel = T, col.ind = colorList,
             addEllipses = TRUE, # Concentration ellipses
             ellipse.type = "confidence",
             legend.title = "Yap Status",
             )

plotName <- paste(dir, "Results.P4715Tm_removed_vs_PancreasGFP.SquamousMarker.pca.pdf", sep="/")
pdf(plotName, width = 6, height = 6)
print(f + labs(title ="SquamousMarker"))
dev.off()

#Neural Tube genes
markers <-  read.delim(paste(dir, "Neural_tube_genes.txt", sep="/"), header = F)
df1 <- df[which(df$mgi_symbol %in% markers$V1),]
write.table(df1, paste(dir, "/Results.P4715Tm_removed_vs_PancreasGFP.Neural_tube_genes.txt", sep=""), sep="\t", col.names = T, row.names = F, quote = F)

pca <- prcomp(t(df1[, samples]), scale = F)
COLOR <- c("Yap-","Yap+")
names(COLOR) <- c("Yap-","Yap+")
colorList <- COLOR[genotypes]

f <- fviz_pca_ind(pca, repel = T, col.ind = colorList,
             addEllipses = TRUE, # Concentration ellipses
             ellipse.type = "confidence",
             legend.title = "Yap Status")

plotName <- paste(dir, "Results.P4715Tm_removed_vs_PancreasGFP.Neural_tube_genes.pca.pdf", sep="/")
pdf(plotName, width = 6, height = 6)
print(f + labs(title ="Neural_Tube_Genes"))
dev.off()

#Huwang2022_snRNAseq_Signature
markers <-  read.delim(paste(dir, "Huwang2022_snRNAseq_Signature.txt", sep="/"))
for(col in colnames(markers)) {
  markers1 <- convertHumanGeneList1(markers[,col])
  df1 <- inner_join(markers1, df, by=c("MGI.symbol"="mgi_symbol"))
  write.table(df1, paste(dir, "/Results.P4715Tm_removed_vs_PancreasGFP.Huwang2022_snRNAseq_", col, ".txt", sep=""), sep="\t", col.names = T, row.names = F, quote = F)
  # 
  # pca <- prcomp(t(df1[, samples]), scale = F)
  # COLOR <- c("Yap-","Yap+")
  # names(COLOR) <- c("Yap-","Yap+")
  # colorList <- COLOR[genotypes]
  # 
  # f <- fviz_pca_ind(pca, repel = T, col.ind = colorList,
  #              addEllipses = TRUE, # Concentration ellipses
  #              ellipse.type = "confidence",
  #              legend.title = "Yap Status",
  #              )
  # 
  # 
  # plotName <- paste(dir, "/Results.P4715Tm_removed_vs_PancreasGFP.Huwang2022_snRNAseq_", col, ".pca.pdf", sep="")
  # pdf(plotName, width = 6, height = 6)
  # print(f + labs(title =col))
  # dev.off()

}

#Upregulated in YapKO
df1 <- df[which(df$log2FoldChange >= log(2) & df$pvalue < 0.05),]

```

``` {r Surivival Analysis of Human Patients based on genes upregulated in Yap KO cells }
library(tidyverse)
library(pracma)
library(survminer)
library(survival)
library("RColorBrewer")
library(pheatmap)
COLOR <- rev(colorRampPalette(brewer.pal(10,"RdBu"))(100))
#######################
# Read in gene list based on Cut&Tag dta
read_cutoff <- 2
cutree <- 2

dir <-  "/etc/samba/smw248/user_homes/cy232/cutntag/PDAC"
source <- "TCGA"
source <- "CPTAC"
df <- read.csv(paste(dir, "RNAseq/RNAseq_Results.P4715Tm_removed_vs_PancreasGFP(Ctrl).csv", sep="/"))
df1 <- df$mgi_symbol[which(df$log2FoldChange >= log(2) & df$pvalue < 0.05)]
human <- convertMouseGeneList(df1)

# Read in human patient data
survival <- read.delim(paste(dir, source, "TCGA-PAAD.survival_filtered.tsv", sep="/"))
counts <- read.delim(paste(dir, source, "TCGA-PAAD.htseq_fpkm.collapsed_to_hgnc_symbol.tsv", sep="/"))
counts[, grep(source, colnames(counts))] <- counts[, grep(source, colnames(counts))] %>% mutate_all(~replace(., is.na(.), 0))
row.names(counts) <- counts$hgnc_symbol
counts$hgnc_symbol <- NULL
colnames(counts) <- substr(colnames(counts), 1, 12)
index <- apply(counts, 1, function(x) length(which(x > read_cutoff)))
counts <- counts[which(index>10), ]

#CPTAC
survival <- read.delim(paste(dir, source, "clinical_meta.txt", sep="/"))
survival$case_id <- gsub("-", ".", survival$case_id)
counts <- read.delim(paste(dir, source, "/mRNA_RSEM_UQ_log2_Tumor.cct", sep=""))
row.names(counts) <- counts$X
counts$X <- NULL
index <- apply(counts, 1, function(x) length(which(x > log2(read_cutoff))))
counts <- counts[which(index>10), ]colnames(counts) <- gsub(".", "-", colna)


## Filter for Signature genes
countFil <- counts[row.names(counts) %in% human$HGNC.symbol,
                   (colnames(counts) %in% survival$Patient)]
countFil <- dplyr::distinct(countFil)
index <- apply(countFil, 1, function(x) max(x)-min(x) > mean(x))
countFil <- countFil[index,]

#CPTAC
countFil <- counts[row.names(counts) %in% human$HGNC.symbol,
                   (colnames(counts) %in% survival$case_id)]
countFil <- dplyr::distinct(countFil)
index <- apply(countFil, 1, function(x) max(2^x)-min(2^x) > mean(2^x))
countFil <- countFil[index,]

## Unsupervised Clustering of Patients based on Signature GE
hm_su <- pheatmap::pheatmap(as.matrix(countFil), 
          border_color = NA, scale = "row",
          cluster_rows = T, cluster_cols = T, show_rownames = T,
          clustering_distance_rows = "manhattan",
          clustering_distance_cols = "manhattan",
          clustering_method = "ward.D2", 
          color = COLOR, cutree_cols =  cutree, fontsize = 4)

## Output Clustering Heatmap
saveName <- paste(dir, "/RNAseq/", source, "_RNAseq.Surival.txt", sep="")
write.table(countFil, saveName, quote = F, sep="\t", col.names = T, row.names = F)

## Output heatmap  
saveName <- gsub(".txt","_heatmap.pdf", saveName)
pdf(saveName, width = 5, height = 5)
print(hm_su)
dev.off()

## OS
t <- cutree(hm_su$tree_col,k=cutree)

survival$Cluster <- t[survival$Patient]
row.names(survival) <- survival$Patient
survival <- survival[hm_su$tree_col$labels[hm_su$tree_col$order],]
survival <- survival[complete.cases(survival),]

#CPTAC
survival$Cluster <- t[survival$case_id]
row.names(survival) <- survival$case_id
survival <- survival[hm_su$tree_col$labels[hm_su$tree_col$order], ]
survival$OS <- 0
survival$OS[which(survival$vital_status == "Deceased")] <- 1

## Label
LABEL <- data.frame(Cluster = 1:cutree, Group = paste(1:cutree, " (N=",table(survival$Cluster),")",sep=""))
survival <- survival %>% left_join(LABEL, by = c("Cluster"))

## Survival Fit calculation
fit <- survfit(Surv(OS.time, OS) ~ Group, data = survival)

#CPTAC
fit <- survfit(Surv(follow_up_days, OS) ~ Group, data = survival)


## Output Survival Curve  
g <- ggsurvplot(fit, data = survival, pval = T)
saveName <- gsub("_heatmap.pdf","_SurvivalPlot.pdf", saveName)
pdf(saveName, width = 4, height = 5)
print(g)
dev.off()


```

``` {r Clustering of GEM PDXs based on genes upregulated in Yap KO cells }
library(tidyverse)
library(pracma)
library(survminer)
library(survival)
library("RColorBrewer")
library(pheatmap)
COLOR <- rev(colorRampPalette(brewer.pal(10,"RdBu"))(100))
#######################
# Read in gene list based on Cut&Tag dta
read_cutoff <- 2
cutree <- 2

dir <-  "/etc/samba/smw248/user_homes/cy232/cutntag/PDAC"
dir1 <-  "/etc/samba/smw248/user_homes/cy232/cutntag/Chan"
df <- read.csv(paste(dir, "RNAseq/RNAseq_Results.P4715Tm_removed_vs_PancreasGFP(Ctrl).csv", sep="/"))
df1 <- df$mgi_symbol[which(df$log2FoldChange >= log(2) & df$pvalue < 0.05)]
human <- convertMouseGeneList(df1)

# Read in human patient data
# Extract sample info
metadf <- read.csv("/etc/samba/smw248/user_homes/cdn14/cutntag/IntGEM/SraRunTable.txt", header = T, as.is = T, sep="\t")
metadf <- metadf[!(metadf$ID %in% c("PAX-SH-075","PAX-BJ-014", "PAX-BJ-181")),] ## REMOVING SRR13526349 DUE TO anomalous data

anno <- metadf[, c("ID", "Gem.Sens")] %>% distinct
samples <- anno$Gem.Sens
names(samples) <- anno$ID

## Extract post/pre FC info
normdf <- read.delim("/etc/samba/smw248/user_homes/cdn14/cutntag/IntGEM/Normalized_HumanvsMouse_Countable.txt")
ORDER <- metadf$Run[order(metadf$ID, factor(metadf$condition,levels = c("pre","post")))]
INDEX <- seq(1,length(ORDER)-1, by = 2)
fc <- ((normdf[,ORDER[INDEX+1]]+1)/(normdf[,ORDER[INDEX]]+1)) %>% log2
colnames(fc) <- metadf$ID[order(metadf$ID)] %>% unique
fc$human <- normdf$human
fc1 <- fc %>% distinct() %>% as.data.frame
rownames(fc1) <- fc1$human

### PCA
fc1 <- fc1[,!(colnames(fc1) %in% c("PAX-SH-075","PAX-BJ-014"))]
fc1 <- fc1[fc1$human %in% human$HGNC.symbol,]
fc1$human <- NULL
fc1 <- fc1 %>% t

pca <- prcomp(fc1, scale = F)


f <- fviz_pca_ind(pca, repel = T, col.ind = samples,
             addEllipses = TRUE, # Concentration ellipses
             ellipse.type = "confidence",
             legend.title = "GEM.Sens")

## Output PCA
saveName <- paste(dir, "/RNAseq/IntGEM_GEM_Resistnace.PCA.pdf", sep="")
pdf(saveName, width = 6, height = 6)
print(f)
dev.off()


```
