# Supplementary material for: Spontaneously evolved progenitor niches escape Yap oncogene addiction in advanced pancreatic ductal adenocarcinomas
Source: Nat Commun. 2023 Mar 15;14:1443. doi: 10.1038/s41467-023-37147-y (PMC10017707; doi:10.1038/s41467-023-37147-y)
Supplement: Supplementary file 3 — Supplementary Software 1 [file 41467_2023_37147_MOESM3_ESM.zip › Script/6_Filter_master_narrowpeaks_Find_overlaps_Make_master_tables.sh]

#!/bin/env bash
#set -x

export PATH="/etc/samba/smw248/user_homes/cy232/miniconda3/bin:$PATH"
####################################################################
# dir="/etc/samba/smw248/user_homes/cy232/cutntag/PDAC"
# antibodies=$(gawk -F '\t' '{if(NR != 1 && $12 != "NA") print $1}' $1 | sort | uniq | tr '\r\n' ' ')
dir="/etc/samba/smw248/user_homes/cy232/cutntag/Chan"
antibodies=$(echo "H3K27ac MAFF BACH1")
antibodies=$(echo "BACH1 pPolIIS2_5 H4R3me2a H3K9me3")
antibodies=$(echo "H3K27ac")
echo $antibodies
histones=$(echo "H3K27ac H3K4me3 H3K27me3 BRD4 H4R3me2a H3K9me3 pPolIIS2_5")

cd $dir
mkdir ./Combined/tmp
mkdir -p ./MasterTables/Unfiltered

for i in $antibodies; do
  echo $i
  
#  tmp=$(gawk -F '\t' -v var=$i '{if(NR != 1 && $1 == var) print "./"$4"/"$4".mm10.csaw.narrowpeaks.txt"}' $1 | tr '\r\n' ' ') 
  tmp=$(gawk -F '\t' -v var=$i '{if(NR != 1 && $2 == var) print "./"$1"/"$1".mm10.csaw.narrowpeaks.txt"}' $1 | tr '\r\n' ' ')   
  file_match=$(echo $histones | grep -w $i)
  
  echo "filtering master narrowpeaks..."
  ########################################## Filter master narrowpeaks ################################################################

  ## merge & sort individual narrowpeaks
  cat $tmp | gawk '{if($1!~/^#/) print $2"\t"$3"\t"$4}' | sort -k1,1 -k2,2n > tmp.bed
  bedtools merge -i tmp.bed > tmp1.bed
  count=$(wc -l tmp1.bed)
  echo "total merged peaks: $count"

  count=$(wc -l ./Combined/Combined_$i.narrowpeaks.txt)
  echo "Re-called master narrow peaks: $count"

  ## remove master narrowpeaks that do not overlap with individual peaks
  bedtools intersect -u -a ./Combined/Combined_$i.narrowpeaks.bed -b tmp1.bed > ./Combined/Combined_$i.narrowpeaks.filtered.bed

  count=$(wc -l ./Combined/Combined_$i.narrowpeaks.filtered.bed)
  echo "filtered master narrow peaks: $count"


  ################################# Find overlaps of individual peaks with master narrowpeaks #########################################
  for t in $tmp; do

    name=${t%%.mm10.csaw.narrowpeaks.txt}
    bp=$(echo $name | cut -d "/" -f2)
    echo $bp

  ############################ NARROWPEAKS ##############################
    cat $t | grep -v ^\# | grep . | cut -f 2-4 | sort -k1,1 -k2,2n > tmp.bed
    bedtools intersect -a ./Combined/Combined_$i.narrowpeaks.filtered.bed -b tmp.bed -c > ./Combined/tmp/$i.$bp.Overlap.Combined_narrowpeaks.bed

  done

  ########################################## Generate master tables ############################################################
#  tmp=$(gawk -F '\t' -v var=$i '{if(NR != 1 && $1 == var) print "./"$4"/TagDirectory"}' $1 | tr '\r\n' ' ') 
  tmp=$(gawk -F '\t' -v var=$i '{if(NR != 1 && $2 == var) print "./"$1"/TagDirectory"}' $1 | tr '\r\n' ' ') 
  echo "Making master tables"
  ############################ NARROWPEAKS ##############################
  echo "Narrowpeaks"

  ## make raw master table
  annotatePeaks.pl ./Combined/Combined_$i.narrowpeaks.filtered.bed mm10 -size "given" -noann -raw -d $tmp > ./MasterTables/Unfiltered/$i.master_table.narrowpeaks.RAW.txt

  ## make default-norm master table
  annotatePeaks.pl ./Combined/Combined_$i.narrowpeaks.filtered.bed mm10 -size "given" -noann -d $tmp > ./MasterTables/Unfiltered/$i.master_table.narrowpeaks.10mil.txt


  ############################ BROADPEAKS ###############################
  if [ -n "$file_match" ]; then 

    echo "Broadpeaks"
    ## make raw master table
    annotatePeaks.pl ./Combined/Merge_all_$i.broadpeaks.bed mm10 -size "given" -noann -raw -d $tmp > ./MasterTables/Unfiltered/$i.merge_all_table.broadpeaks.RAW.txt

    ## make default-norm master table
    annotatePeaks.pl ./Combined/Merge_all_$i.broadpeaks.bed mm10 -size "given" -noann -d $tmp > ./MasterTables/Unfiltered/$i.merge_all_table.broadpeaks.10mil.txt
    
    ## Find overlaps of individual peaks with merge_all broadpeaks
 #   tmp=$(gawk -F '\t' -v var=$i '{if(NR != 1 && $1 == var) print "./"$4"/"$4".mm10.csaw.broadpeaks.txt"}' $1 | tr '\r\n' ' ') 
    tmp=$(gawk -F '\t' -v var=$i '{if(NR != 1 && $2 == var) print "./"$1"/"$1".mm10.csaw.broadpeaks.txt"}' $1 | tr '\r\n' ' ') 
    for t in $tmp; do
      name=${t%%.mm10.csaw.broadpeaks.txt}
      bp=$(echo $name | cut -d "/" -f2)
      echo $bp
      
      cat $t | grep -v ^\# | grep . | cut -f 2-4 | sort -k1,1 -k2,2n > tmp.bed
      bedtools intersect -a ./Combined/Merge_all_$i.broadpeaks.bed -b tmp.bed -c > ./Combined/tmp/$i.$bp.Overlap.Combined_broadpeaks.bed
    done
    
  fi
done 
rm tmp.bed tmp1.bed
